# Supplementary material for: Functional Portrait of Irf1 (Orf19.217), a Regulator of Morphogenesis and Iron Homeostasis in Candida albicans
Source: Front Cell Infect Microbiol. 2022 Aug 8;12:960884. doi: 10.3389/fcimb.2022.960884 (PMC9393397; doi:10.3389/fcimb.2022.960884)
Supplement: Supplementary Table 1 — Strains and oligonucleotides used in this study. [file Table_1.xlsx]

## Sheet: strains
Collection index	Name	Genotype	Reference
CEC20	BWP17	ura3∆::λimm434/ura3∆::λimm434 iro1∆::λimm434/iro1∆::λimm434 his1∆::hisG/his1∆::hisG arg4∆::hisG/arg4∆::hisG	Wilson et al., 1999
CEC2907	BWP17 His Arg pNIMX	BWP17 his1∆::hisG/HIS1 arg4∆::hisG/ARG4 ADH1/adh1::PTDH3-carTA-SAT1	Chauvel et al., 2012
CEC5348	BWP17 control+CIp10	CEC2907 RPS1/RPS1::CIp10-URA3	This study
CEC5387	BWP17+TETp-IRF1	CEC2907RPS1/RPS1::CIp-PTET-IRF1-URA3	This study
CEC5401	BWP17+TETp-IRF1-HA	CEC2907 RPS1/RPS1::CIp-PTET-IRF1-HA-URA3	This study
CEC805	SN76	ura3∆::λimm434/ura3∆::λimm434 iro1∆::λimm434/iro1∆::λimm434 arg4∆/arg4∆ his1∆/his1∆	Noble and Johnson, 2005
CEC1447	SN76 pNIMX	SN76 ADH1/adh1::PTDH3-carTA-SAT1	Hernandez-Cervantes et al., 2020
CEC4664	SN control+CIp10	CEC1447 arg4Δ::ARG4 his1∆/HIS1 RPS1/RPS1::CIp10-URA3	Denega et al., 2019
CEC6054	ΔΔirf1	CEC1447, but irf1∆::ARG4/irf1∆::HIS1	This study
CEC6056	ΔΔirf1+CIp10	CEC6054, but RPS1/RPS1::CIp10-URA3	This study
CEC6058	ΔΔirf1+TETp-IRF1	CEC6054, but RPS1/RPS1::CIp-PTET-IRF1-URA3	This study
CEC6076	ΔΔhap5	CEC1447, but hap5∆::HIS1/hap5∆::HIS1 arg4Δ::ARG4	This study
CEC6078	ΔΔhap5+CIp10	CEC6076, but RPS1/RPS1::CIp10-URA3	This study
CEC6080	ΔΔhap5+TETp-IRF1	CEC6076, but RPS1/RPS1::CIp-PTET-IRF1-URA3	This study
CEC810	SN152	URA3/ura3∆::λimm434 IRO1/iro1∆::λimm434 arg4∆/arg4∆ his1∆/his1∆ leu2∆/leu2∆	Noble and Johnson, 2005
CEC6015	SN152+TETp-GFP	SN152, but ADH1/adh1::PTET-GFP-SAT1	This study
CEC6213	SN152+TETp-IRF1	SN152, but ADH1/adh1::PTET-IRF1-SAT1	This study
TF156	ΔΔefg1	SN152 efg1∆::LEU2/efg1∆::HIS1	Homann et al., 2009
CEC6067	ΔΔefg1+TETp-IRF1	TF156 ADH1/adh1::PTET-IRF1-SAT1	This study
CEC6205	ΔΔefg1+TETp-GFP	TF156 ADH1/adh1::PTET-GFP-SAT1	This study
TF022	ΔΔbrg1	SN152 brg1∆::LEU2/brg1∆::HIS1	Homann et al., 2009
CEC6071	ΔΔbrg1+TETp-IRF1	TF022 ADH1/adh1::PTET-IRF1-SAT1	This study
CEC6211	ΔΔbrg1+TETp-GFP	TF022 ADH1/adh1::PTET-GFP-SAT1	This study
TF132	ΔΔahr1	SN152 ahr1∆::LEU2/ahr1∆::HIS1	Homann et al., 2009
CEC6069	ΔΔahr1+TETp-IRF1	TF132 ADH1/adh1::PTET-IRF1-SAT1	This study
CEC6207	ΔΔahr1+TETp-GFP	TF132 ADH1/adh1::PTET-GFP-SAT1	This study
TF115	ΔΔtec1	SN152 tec1∆::LEU2/tec1∆::HIS1	Homann et al., 2009
CEC6073	ΔΔtec1+TETp-IRF1	TF115 ADH1/adh1::PTET-IRF1-SAT1	This study
CEC6209	ΔΔtec1+TETp-GFP	TF115 ADH1/adh1::PTET-GFP-SAT1	This study

## Sheet: oligonucleotides
Name	Sequence 5'-3'
RT ACT1 for	TTGGATTCTGGTGATGGTGT
RT ACT1 rev	TGGACAAATGGTTGGTCAAG
RT EFG1 for	TAACGGAACCAAATTGCTCA
RT EFG1 rev	CACCTCGAGGATTGACAGAA
RT BRG1 for	AGAGGTCCAAAGGGTGTGAG
RT BRG1 rev	TACCTCTTCTGCTGCCAATG
RT AHR1 for	ACCAAATCCACAACATCATCC
RT AHR1 rev	ACGAGAACAGCTCATCAAAC
RT TEC1 for	ACTTGCAACCACACCAAATGTG
RT TEC1 rev	TTCGTGATATTTCCATATCCGGTATTC
RT FTR1 for	TAGTCCAGCCACCTCTTTCC
RT FTR1 rev	CCGTTTTCAGAAGCATCACC
RT CFL4 for	CGTAGAATGCCAAATGAAACC
RT CFL4 rev	AGTATCGTCACTACCATCACC
RT CFL5 for	TTGCTCATCTACCGACGAC
RT CFL5 rev	AGACAAATGCGACAGAACC
RT IRF1 for	CAACCACAACAACCACCAC
RT IRF1 rev	GCAGCAGAATCACTTGATCC
IRF1 rep/for	CATTATTTCATTGTTTATATAGCACTATTCATTTAGCTATGTATTAAAATCAAGTAATGTCAAATAGCCCAAATCagctcggatccactagtaacg
IRF1 rep/rev	CTTTCATTTCAAATCTAATCATCTACTATTATTTTTTATTTATTTCATATTTCATAATTTATCTTTTTATTTGCTaccagtgtgatggatatctgc
IRF1 sgRNA for	ACCTGTTGTTGTTGGAGAACGTTTTAGAGCTAGAAATAGCAAGTTAAA
IRF1 sgRNA rev	GTTCTCCAACAACAACAGGTCAAATTAAAAATAGTTTACGCAAGTC
HAP5 rep/for	TAAAATACACTCCATGGAATTCAGTAAACAAACATTCAATTAAGGCGAAGAAATATAGAAAGAGCCCCCCAAAAAagctcggatccactagtaacg
HAP5 rep/rev	ATAGTACATGTTAAACTGAAAAGCTCTAGGAATTAACTATTATTACAAAATCAAACACTATTTTTAAAATGAACGaccagtgtgatggatatctgc
HAP5 sgRNA for	ATTTGAAAGTCAAACATATCACTCTG
HAP5 sgRNA rev	AAAACAGAGTGATATGTTTGACTTTC
