# Supplementary material for: Functional Portrait of Irf1 (Orf19.217), a Regulator of Morphogenesis and Iron Homeostasis in Candida albicans
Source: Front Cell Infect Microbiol. 2022 Aug 8;12:960884. doi: 10.3389/fcimb.2022.960884 (PMC9393397; doi:10.3389/fcimb.2022.960884)
Supplement: Supplementary Table 2 — Summary of transcriptomic and ChIP-Seq analyses. [file Table_2.xlsx]

## Sheet: overview
Table	Description	Method
transcriptome_2h	transcriptomic analysis of the PTET-IRF1 overexpression after 2h of induction. Headers: ORF19_ID, orf19 nomenclature at the Candida albicans genome database (CGD); log2FoldChange, fold-change expression value; p-value, P-value of the corresponding fold-change values using a Student's t-test (within group); p-adj, adjusted P-value taking False Discovery Rate into account; ASSEMBLY22_ID, systematic…	RNA-Seq
transcriptome_4h	transcriptomic analysis of the PTET-IRF1 overexpression after 4h of induction. Headers: ORF19_ID, orf19 nomenclature at the Candida albicans genome database (CGD); log2FoldChange, fold-change expression value; p-value, P-value of the corresponding fold-change values using a Student's t-test (within group); p-adj, adjusted P-value taking False Discovery Rate into account; ASSEMBLY22_ID, systematic…	RNA-Seq
transcriptome_mutant	transcriptomic analysis of the irf1 knockout. Headers: ORF19_ID, orf19 nomenclature at the Candida albicans genome database (CGD); log2FoldChange, fold-change expression value; p-value, P-value of the corresponding fold-change values using a Student's t-test (within group); p-adj, adjusted P-value taking False Discovery Rate into account; ASSEMBLY22_ID, systematic gene identifier according to CGD…	RNA-Seq
ChIP	genome-wide binding analysis of PTET-IRF1-HA. Headers: Chromosome, chromosome number according to Assembly 22 of the C. albicans genome (CGD); start, start coordinate of the peak interval; end, end coordinate of the peak interval; length, peak length (bp); downstream ORF ORF19_ID, orf19 nomenclature at the CGD; ASSEMBLY22_ID, systematic gene identifier according to CGD; GENE_NAME, gene name or sy…	ChIP-Seq

## Sheet: transcriptome_2h
ORF19_ID	log2FoldChange	p-value	p-adj	ASSEMBLY22_ID	GENE_NAME	description
orf19.10	2.05159	7.50409e-16	2.28446e-14	CR_07130C_A	ALK8	Alkane-inducible cytochrome P450; catalyzes hydroxylation of lauric acid to hydroxylauric acid; overproduction causes fluconazole resistance in WT and causes multidrug resistance in a cdr1 cdr2 double mutant; rat catheter biofilm repressed
orf19.100	0.513774	0.00179402	0.00500838	C6_00980C_A		Alpha/beta hydrolase and lipase domain protein; Hap43-repressed; Spider and flow model biofilm induced
orf19.1002	0.269158	0.177856	0.25877	C1_10560C_A		Protein of unknown function; Hap43-repressed gene
orf19.1005	0.713911	0.0186693	0.0375205	C1_10570C_A		Protein with predicted RNI-like domains; rat catheter biofilm induced
orf19.1007	-0.901655	9.25555e-05	0.000386232	CR_05260C_A	KCS1	Putative bZIP transcription factor; Spider biofilm induced
orf19.1008	2.1201	0.0126186	0.0268145	CR_05270W_A		Ortholog of Candida albicans WO-1 : CAWG_01856
orf19.1009	2.35216	0.00363223	0.00916733	CR_05280W_A		Ortholog of Candida albicans WO-1 : CAWG_01857
orf19.101	0.292897	0.0971395	0.155176	C6_00990W_A	RIM9	Protein required for alkaline pH response via the Rim101 signaling pathway; ortholog of S. cerevisiae Rim9 and A. nidulans palI; Spider biofilm induced
orf19.1010	0.623355	0.000148852	0.000581669	CR_05290W_A	MNT3	Mannosyltransferase; transcription elevated in cyr1, chk1, nik1, and sln1 homozygous null mutants; fungal-specific (no human or murine homolog)
orf19.1011	0.210324	0.0696489	0.116348	CR_05300C_A	MNN21	Ortholog(s) have alpha-1,2-mannosyltransferase activity, role in cell wall mannoprotein biosynthetic process and Golgi apparatus localization
orf19.1012	0.525639	0.000250625	0.000911921	CR_05310W_A		Ortholog(s) have clathrin binding activity, role in Golgi to vacuole transport, endosomal transport and AP-1 adaptor complex, endosome localization
orf19.102	-0.487564	0.000447989	0.00149869	C6_01000C_A		Ortholog(s) have translation regulator activity and role in regulation of translation
orf19.1026	-0.736221	0.0166849	0.0341552	C1_03830C_A		Ortholog(s) have role in exonucleolytic trimming to generate mature 3'-end of 5.8S rRNA from tricistronic rRNA transcript (SSU-rRNA, 5.8S rRNA and LSU-rRNA), more
orf19.1026.1	-0.0885888	0.757293	0.818215	C1_03840W_A		Ortholog of C. dubliniensis CD36 : Cd36_03580, C. parapsilosis CDC317 : CPAR2_105090, Candida tenuis NRRL Y-1498 : CANTEDRAFT_106351 and Debaryomyces hansenii CBS767 : DEHA2A09548g
orf19.1027	0.617818	0.00142793	0.0041063	C1_03820W_A	PDR16	Phosphatidylinositol transfer protein; induction correlates with CDR1, CDR2 overexpression/azole resistance; fluphenazine, 17-beta-estradiol, ethynyl estradiol, NO induced; farnesol-downregulated in biofilm; rat catheter biofilm induced
orf19.1028	0.0998459	0.65516	0.7325	C1_03810C_A	ELA1	Elongin A; F-box protein; ubiquitin-protein ligase; role in protein ubiquitination and ubiquitin-dependent protein catabolism; rat catheter biofilm induced
orf19.1029	-1.05131	0.0145242	0.0302946	C1_03800W_A	RPP1	Putative ortholog of S. cerevisiae Rpp1; subunit of both RNase MRP and nuclear RNase P; rat catheter and Spider biofilm induced
orf19.103	0.418202	0.0406839	0.073385	C6_01010W_A	KAR5	Ortholog of S. cerevisiae Kar5; involved in nuclear membrane fusion during karyogamy; induced by alpha factor
orf19.1030	-1.04874	9.6799e-06	5.34401e-05	C1_03790C_A		Putative peptidyl-prolyl cis-trans isomerase
orf19.1031	-0.71684	5.73138e-09	6.64986e-08	C1_03780C_A	HMG1	HMG-CoA reductase; enzyme of sterol pathway; inhibited by lovastatin; gene not transcriptionally regulated in response to lovastatin and fluconazole
orf19.1032	-0.241658	0.0974369	0.155457	C1_03770W_A	SKO1	bZIP transcription factor; involved in cell wall damage response; represses the yeast-to-hypha transition; mutants are caspofungin sensitive; induced by osmotic stress via Hog1; induced by Mnl1 under weak acid stress
orf19.1033	-0.134625	0.223759	0.313018	C1_03760C_A	STR2	Ortholog(s) have cystathionine gamma-synthase activity and role in transsulfuration
orf19.1034	0.493148	0.0706708	0.11784	C1_03750W_A		Protein with a predicted cytochrome b5-like Heme/Steroid binding domain; Hap43, caspofungin repressed; flow model biofilm induced
orf19.1035	0.671703	5.7904e-06	3.42126e-05	C1_03740W_A	WAR1	Zn(II)2Cys6 transcription factor; plays a role in resistance to weak organic acids; required for yeast cell adherence to silicone substrate; Spider biofilm induced
orf19.1036	0.361184	0.00881804	0.0197221	C1_03730C_A	MNS1	Alpha-1,2-mannosidase; processes Man9GlcNAc2 to Man8GlcNAc2 isomer B; member of ER localized glycosyl hydrolase family 47; ER form is converted by Kex2 to cytosolic form; flow model biofilm repressed
orf19.1037	0.542356	0.0543204	0.0940856	C1_03720C_A		Protein of unknown function; rat catheter biofilm repressed
orf19.1039	1.24604	6.02916e-07	4.62163e-06	C1_04070C_A	BET4	Ortholog(s) have Rab geranylgeranyltransferase activity, role in ER to Golgi vesicle-mediated transport, protein geranylgeranylation, protein targeting to membrane and Rab-protein geranylgeranyltransferase complex, peroxisome localization
orf19.104	0.251518	0.0636177	0.107652	C6_01020W_A		Protein of unknown function; induced by alpha pheromone in SpiderM medium
orf19.1040	0.145789	0.341719	0.441227	C1_04080W_A	MAD2	Protein required for the spindle assembly checkpoint of the cell cycle; necessary for survival in host cell macrophages and for virulence in a mouse model of systemic candidiasis
orf19.1041	-0.107502	0.541132	0.631748	C1_04090C_A		Ortholog(s) have cyclin-dependent protein serine/threonine kinase activator activity
orf19.1042	0.00293513	0.97856	0.984599	C1_04100C_A	POR1	Mitochondrial outer membrane porin; in detergent-resistant membrane fraction (possible lipid raft component); antigenic in human, mouse; Hap43p-induced; flucytosine-, macrophage-, farnesol- induced; fluconazole, caspofungin repressed
orf19.1043	0.202733	0.405158	0.506884	C1_04110W_A		Ortholog(s) have lysophosphatidic acid acyltransferase activity, role in cellular triglyceride homeostasis, lipid droplet organization and endoplasmic reticulum, lipid droplet localization
orf19.1045	-0.078859	0.725035	0.790711	C1_04120C_A		Putative U2 snRNP protein; Hap43p-induced gene; mutation confers hypersensitivity to 5-fluorocytosine (5-FC), 5-fluorouracil (5-FU), and tubercidin (7-deazaadenosine)
orf19.1047	-1.34516	0.000159857	0.000618997	C1_04130W_A	ERB1	Protein with a predicted role in ribosomal large subunit biogenesis; mutation confers hypersensitivity to 5-fluorocytosine (5-FC), 5-fluorouracil (5-FU), and tubercidin (7-deazaadenosine); hyphal, macrophage repressed
orf19.1048	0.920076	1.43366e-05	7.52497e-05	C1_04140W_A	IFD6	Aldo-keto reductase; similar to aryl alcohol dehydrogenases; protein increase correlates with MDR1 overexpression (not CDR1 or CDR2) in fluconazole-resistant clinical isolates; farnesol regulated; possibly essential; Spider biofilm induced
orf19.1049	0.482668	0.0195348	0.0390268	C1_04150C_A		Predicted NUDIX hydrolase domain; Hap43-induced
orf19.105	0.335058	0.0432569	0.0774408	C6_01030W_A	HAL22	Putative phosphoadenosine-5'-phosphate or 3'-phosphoadenosine 5'-phosphosulfate phosphatase; possible role in sulfur recycling; Hap43-repressed; F-12/CO2 biofilm induced
orf19.1050	0.504516	0.0152536	0.0316201	C1_04160C_A		Ortholog of S. cerevisiae : YMR087W, C. glabrata CBS138 : CAGL0J01397g, C. dubliniensis CD36 : Cd36_03920, C. parapsilosis CDC317 : CPAR2_107150 and Pichia stipitis Pignal : PICST_61741
orf19.1051	-0.247842	0.00833987	0.0188066	C1_04170C_A	HTA2	Putative histone H2A; farnesol regulated; rat catheter biofilm repressed; Spider biofilm repressed; Hap43-induced
orf19.1052	-0.285705	0.0173018	0.0352309	C1_04180W_A		Predicted histone H2B; Hap43-induced gene; Spider biofilm repressed
orf19.1053	0.240986	0.104824	0.164856	C1_04190C_A		Inositol deacylase involved in attachment of GPI-anchored proteins to cell wall; required for host invasion and immune escape
orf19.1054	0.697787	0.000286933	0.00102593	C1_04200C_A		Ortholog(s) have role in endoplasmic reticulum tubular network membrane organization, nuclear envelope organization, nuclear pore distribution, nuclear pore organization, spindle pole body localization to nuclear envelope
orf19.1055	-0.157179	0.119942	0.184917	C1_04210C_A	CDC3	Septin; essential for viability; functional homolog of S. cerevisiae Cdc3p; down-regulation associated with azole resistance; macrophage/pseudohyphal-repressed; virulence-group-correlated expression; gene has intron
orf19.1057	0.0383618	0.774309	0.83154	C1_04220C_A		Ortholog of C. dubliniensis CD36 : Cd36_03980, C. parapsilosis CDC317 : CPAR2_107050, Candida tenuis NRRL Y-1498 : CANTEDRAFT_113999 and Debaryomyces hansenii CBS767 : DEHA2D12518g
orf19.1058	0.022571	0.779061	0.835452	C1_04230W_A		Ortholog(s) have ubiquitin binding activity, role in ubiquitin-dependent protein catabolic process and proteasome regulatory particle, lid subcomplex, proteasome storage granule localization
orf19.1059	-0.387598	0.00186808	0.00517669	C1_04240C_A	HHF1	Putative histone H4; repressed in fkh2 mutant; regulated by Efg1; fluconazole induced; amphotericin B repressed; farnesol regulated; colony morphology-related gene regulation by Ssn6; Hap43-induced; rat catheter and Spider biofilm repressed
orf19.1060	2.7553	8.44882e-08	7.80539e-07	C1_04250C_A		Ortholog of Candida albicans WO-1 : CAWG_00968
orf19.1061	-0.199739	0.0513277	0.0896307	C1_04260W_A	HHT21	Putative histone H3; amphotericin B repressed; regulated by Efg1, farnesol; Hap43-induced; rat catheter and Spider biofilm repressed
orf19.1062	0.964189	0.00377405	0.00946763	C1_04270C_A		Ortholog of C. dubliniensis CD36 : Cd36_04020, C. parapsilosis CDC317 : CPAR2_107000, Candida tenuis NRRL Y-1498 : CANTEDRAFT_113990 and Pichia stipitis Pignal : PICST_32780
orf19.1063	1.035	1.16579e-05	6.27876e-05	C1_04280C_A		Ortholog(s) have dolichyl-phosphate-mannose-glycolipid alpha-mannosyltransferase activity, role in GPI anchor biosynthetic process and integral component of endoplasmic reticulum membrane, mannosyltransferase complex localization
orf19.1064	-0.0266347	0.765692	0.824543	C1_04290C_A	ACS2	Acetyl-CoA synthetase; antigenic during human and murine infection; induced by Efg1; macrophage-induced protein; soluble protein in hyphae; gene contains intron; flow model and Spider biofilm repressed
orf19.1065	-0.852207	1.21648e-10	1.92023e-09	C1_04300C_A	SSA2	HSP70 family chaperone; cell wall fractions; antigenic; beta-defensin peptides impport; ATPase domain binds histatin 5; at hyphal surface, not yeast; farnesol-repressed in biofilm; flow model, Spider biofilm repressed; caspofungin repressed
orf19.1066	1.1408	6.96135e-07	5.26051e-06	C1_04310C_A	GIG1	Protein induced by N-acetylglucosamine (GlcNAc); localized in cytoplasm; mutation causes increased resistance to nikkomycin Z
orf19.1067	0.516142	0.198859	0.284154	C1_04320W_A	GPM2	Putative phosphoglycerate mutase; repressed in hyphae; macrophage/pseudohyphal-repressed; induced by high levels of peroxide stress, farnesol; flow model biofilm induced; rat catheter and Spider biofilm repressed
orf19.1069	0.0721116	0.465987	0.564322	C1_04330W_A	RPN4	C2H2 transcription factor; putative regulator of proteasome genes; DNA recognition sequence (GAAGGCAAAA) enriched in regions upstream of proteasome genes; induced in core stress response; Hap43-induced; Spider biofilm induced
orf19.107	-1.5652	0.00029367	0.00104418	C6_01040C_A		DEAH-box ATP-dependent RNA helicase, required for 18S rRNA synthesis; rat catheter biofilm induced
orf19.1070	0.656057	1.18672e-07	1.06406e-06	C1_04340C_A		Ortholog(s) have role in phospholipid translocation, retrograde transport, endosome to Golgi and endosome, trans-Golgi network localization
orf19.1075	0.548417	0.000660511	0.00210291	C6_04190C_A		Protein of unknown function; Spider biofilm induced
orf19.1077	0.449363	0.00164049	0.00464879	C6_04210C_A	ATM1	Member of MDR subfamily of ABC family; ortholog of S. cerevisiae ABC transporter, Atm1; induced in low iron; induced by nitric oxide independent of Yhb1
orf19.1078	0.407031	0.0350893	0.0645913	C6_04220C_A	HBR2	Putative alanine glyoxylate aminotransferase; regulated by Gcn4p and hemoglobin; stationary phase enriched protein
orf19.1080	0.171487	0.495949	0.591351	C6_04230W_A		Ortholog of C. dubliniensis CD36 : Cd36_64900, C. parapsilosis CDC317 : CPAR2_600390, Pichia stipitis Pignal : PICST_30726 and Candida guilliermondii ATCC 6260 : PGUG_04023
orf19.1082	-0.529828	0.129936	0.198206	C6_04240W_A		Protein with an Alba DNA/RNA-binding protein domain; Spider biofilm induced
orf19.1082.1	-0.165023	0.220203	0.308787	C6_04250W_A		Ortholog(s) have cytochrome-c oxidase activity, role in mitochondrial respiratory chain complex IV assembly and mitochondrial intermembrane space, mitochondrial respiratory chain complex IV localization
orf19.1083	-0.0309577	0.868879	0.902183	C6_04260C_A		Putative protein of unknown function; macrophage-induced gene
orf19.1084	-0.492572	0.000185391	0.000703814	C6_04270W_A	CDC39	Protein similar to S. cerevisiae Cdc39p, which is part of the CCR4-NOT transcription regulatory complex; transposon mutation affects filamentous growth
orf19.1085	0.339256	0.0136859	0.0287714	C6_04280W_A		Ortholog(s) have ubiquitin-protein transferase activity, role in hyphal growth, ubiquitin-dependent ERAD pathway, vesicle organization and proteasome complex localization
orf19.1086	-0.255693	0.0024646	0.00655961	C6_04290W_A		Ortholog(s) have role in protein deubiquitination, regulation of ER to Golgi vesicle-mediated transport, regulation of retrograde vesicle-mediated transport, Golgi to ER, ribophagy
orf19.1087	0.158307	0.423666	0.524699	C6_04300W_A		Ortholog of C. parapsilosis CDC317 : CPAR2_601130, C. dubliniensis CD36 : Cd36_64620, Lodderomyces elongisporus NRLL YB-4239 : LELG_04885 and Candida orthopsilosis Co 90-125 : CORT_0F02130
orf19.1089	1.8169	1.14387e-12	2.50438e-11	C6_04310W_A	PEX11	Putative peroxisomal membrane protein; role in fatty acid oxidation; expression is Tac1-regulated; Hms1p-dependent induction by geldamycin; Spider biofilm induced
orf19.109	-0.117879	0.403289	0.504742	C6_01050W_A		Probable mitochondrial tyrosyl-tRNA synthetase, based on conservation in other fungi
orf19.1090	-0.0440827	0.909466	0.933111	C6_04320C_A		Ortholog of C. parapsilosis CDC317 : CPAR2_601110, C. dubliniensis CD36 : Cd36_64660, Candida tenuis NRRL Y-1498 : CANTEDRAFT_119969 and Lodderomyces elongisporus NRLL YB-4239 : LELG_04881
orf19.1091	-1.02952	0.0209339	0.0415236	C6_04330W_A	NOP8	Ortholog of S. cereviiae Nop8; has a role in ribosomal large subunit biogenesis; rat catheter and Spider biofilm induced
orf19.1092	0.451551	0.00395172	0.00981862	C6_04340W_A		Dolichol-P-Man dependent alpha(1-3) mannosyltransferase; role in the synthesis of dolichol-linked oligosaccharide donor for N-linked glycosylation of proteins; rat catheter biofilm repressed
orf19.1093	-0.33197	0.0165978	0.0340154	C6_04350C_A	FLO8	Transcription factor; required for hyphal formation and CO2 induced white-opaque switching; regulates hyphal gene expression; required for virulence in mouse systemic infection; binds Efg1p; binds Mss11p via LisH motif; has LUFS domain
orf19.1095	-0.328058	0.00104372	0.00312237	C6_04360C_A	GLE2	Putative nuclear pore complex; possibly an essential gene, disruptants not obtained by UAU1 method; rat catheter biofilm repressed
orf19.1096	0.101244	0.357975	0.458146	C6_04370W_A		Has domain(s) with predicted ion channel activity, voltage-gated chloride channel activity, role in chloride transport, transmembrane transport and membrane localization
orf19.1097	-0.099878	0.436276	0.536987	C6_04380W_A	ALS2	ALS family protein; role in adhesion, biofilm formation, germ tube induction; expressed at infection of human buccal epithelial cells; putative GPI-anchor; induced by ketoconazole, low iron and at cell wall regeneration; regulated by Sfu1p
orf19.11	1.49843	0.00889259	0.0198223	CR_07140C_A		Protein of unknown function; transcript regulated by Mig1 and Tup1; rat catheter biofilm induced
orf19.1105	1.40925	3.85035e-06	2.40854e-05	C5_03910C_A		Ortholog of C. parapsilosis CDC317 : CPAR2_302980, C. dubliniensis CD36 : Cd36_53630, Pichia stipitis Pignal : PICST_32155 and Candida orthopsilosis Co 90-125 : CORT_0E05120
orf19.1105.2	0.473486	0.000244159	0.000891949	C5_03900W_A	PGA56	Regulator of sorbose utilization; putative GPI-anchor; hypha and cell wall regeneration induced; colony morphology-related gene regulation by Ssn6; induced by Tbf1, Hap43; Spider biofilm induced
orf19.1105.3	0.934972	0.0820294	0.134053	C5_03890C_A		Protein of unknown function
orf19.1106	1.39897	4.8575e-05	0.000220868	C5_03880C_A		Protein with Mob2p-dependent hyphal regulation; fluconazole-induced
orf19.1107	0.91645	4.52128e-06	2.75281e-05	C5_03870C_A		Protein of unknown function; Spider biofilm induced
orf19.1108	-0.331782	0.0206285	0.0409559	C5_03860W_A	HAM1	Putative deoxyribonucleoside triphosphate pyrophosphohydrolase; caspofungin repressed; regulated by Gcn2p and Gcn4p
orf19.1109	-0.294964	0.0148386	0.0308398	C5_03850W_A		Ortholog of C. dubliniensis CD36 : Cd36_53580, C. parapsilosis CDC317 : CPAR2_303030, Debaryomyces hansenii CBS767 : DEHA2G07766g and Pichia stipitis Pignal : psti_CGOB_00176
orf19.111	0.356282	0.196585	0.281627	C6_01060C_A	CAN2	Basic amino acid permease; arginine metabolism; regulated by Nrg1/Tup1; caspofungin, flucytosine induced; colony morphology-related regulation by Ssn6; Hap43-repressed; rat catheter and Spider biofilm induced; promoter bound by Efg1
orf19.1110	0.501639	2.14459e-05	0.000107532	C5_03840W_A		Thiamine pyrophosphokinase, phosphorylates thiamine to produce the coenzyme thiamine pyrophosphate (thiamine diphosphate); active as a homodimer
orf19.1111	0.00658986	0.945276	0.959518	C5_03830C_A		Ortholog(s) have chromatin binding, protein-containing complex scaffold activity and role in RNA polymerase II transcriptional preinitiation complex assembly, histone acetylation
orf19.1112	0.212308	0.103777	0.163531	C5_03820C_A	BUD7	Ortholog(s) have small GTPase binding activity, role in Golgi to plasma membrane protein transport, Golgi to vacuole transport, fungal-type cell wall chitin biosynthetic process and exomer complex localization
orf19.1113	-0.580746	0.0974185	0.155457	C5_03810C_A		Ortholog of C. dubliniensis CD36 : Cd36_53540, Debaryomyces hansenii CBS767 : DEHA2G07854g, Pichia stipitis Pignal : PICST_32162 and Spathaspora passalidarum NRRL Y-27907 : SPAPADRAFT_50795
orf19.1114	-0.00794348	0.947465	0.961299	C5_03800W_A		Cytochrome c oxidase subunit; membrane-localized protein; rat catheter biofilm induced
orf19.1115	-0.887328	2.37715e-08	2.44484e-07	C5_03790W_A	GUK1	Putative guanylate kinase; identified in extracts from biofilm and planktonic cells; protein level decrease in stationary phase cultures; Hap43p-induced gene
orf19.1116	-0.263326	0.113682	0.176443	C5_03780C_A		Protein of unknown function; planktonic growth-induced gene
orf19.1117	0.899233	5.04959e-08	4.84715e-07	C5_03770C_A		Protein similar to Candida boidinii formate dehydrogenase; virulence-group-correlated expression; Hap43-repressed; Spider biofilm repressed
orf19.1119	-0.155338	0.164391	0.242099	C5_03760C_A	MTR10	Putative importin; member of a family of fungal-specific nuclear importins; Mig1-regulated
orf19.1120	1.43797	4.53462e-13	1.03906e-11	C5_03750W_A	FAV2	Adhesin-like protein; induced by mating factor in MTLa/a opaque cells, in cyr1 null, in filaments; regulated by Nrg1, Rfg1, Tup1, Tec1, Efg1, Ntd80, Rob1, Brg1; induced in oralpharyngeal candidasis; Spider biofilm induced
orf19.1121	0.588351	0.000659818	0.00210175	C5_03740W_A		Ortholog of C. dubliniensis CD36 : Cd36_53470, Candida tenuis NRRL Y-1498 : CANTEDRAFT_93324, Spathaspora passalidarum NRRL Y-27907 : SPAPADRAFT_55715 and Candida tropicalis MYA-3404 : CTRG_05538
orf19.1122	0.917094	0.0925202	0.148763	C5_03730W_A		Protein of unknown function; induced by alpha pheromone in SpiderM medium; Spider biofilm induced
orf19.1123	-1.94722	0.000299784	0.00106296	C5_03720C_A		Dubious open reading frame
orf19.1124	0.324663	0.236042	0.326556	C5_03710C_A		Protein of unknown function; flow model biofilm induced; Spider biofilm induced
orf19.1124.2	-0.825818	7.66335e-05	0.000327431	C5_03700C_A		Ortholog(s) have diphthine synthase activity and role in peptidyl-diphthamide biosynthetic process from peptidyl-histidine
orf19.113	0.0223766	0.899182	0.924786	C6_01070C_A	CIP1	Possible oxidoreductase; transcript induced by cadmium but not other heavy metals, heat shock, yeast-hypha switch, oxidative stress (via Cap1), or macrophage interaction; stationary phase enriched protein; Spider biofilm induced
orf19.1133	-0.861917	1.04346e-05	5.71499e-05	C1_03710C_A	MSB1	Putative regulator of transcription; expression in S. cerevisiae flo8 and flo11 mutants suggests a role in regulation of adhesion factors
orf19.1135	0.288734	0.144092	0.216443	C1_11810W_A	CAS1	Putative transcription factor with Ku70/Ku80 beta-barrel DNA-binding motif; involved in telomerase regulation and telomere protection; mutation causes marginal increase in caspofungin sensitivity
orf19.1136	1.62218	8.9754e-11	1.45265e-09	C1_11800C_A		Ortholog(s) have AP-2 adaptor complex localization
orf19.1137	-0.355244	0.0289422	0.0545964	C1_11790W_A		Thymidylate kinase of unknown role; forms a dimer; potential target for antifungal drugs
orf19.1139	-0.634704	0.000469136	0.00155964	C1_11770C_A		Protein of unknown funtion; S. cerevisiae ortholog Svl3 plays a role in endocytosis and is localized to the bud neck; Spider biofilm induced
orf19.114	-0.0721715	0.665554	0.740753	C6_01080C_A		Ortholog of C. dubliniensis CD36 : Cd36_61190, C. parapsilosis CDC317 : CPAR2_603230, Candida tenuis NRRL Y-1498 : cten_CGOB_00054 and Debaryomyces hansenii CBS767 : DEHA2E21142g
orf19.1140	0.39711	0.0186099	0.0374247	C1_11760C_A		Protein of unknown function; Spider biofilm repressed
orf19.1142	0.710843	0.000338444	0.0011804	C1_11750W_A	AVT4	Putative vacuolar transporter of large neutral amino acids; induced by alpha pheromone in SpiderM medium
orf19.1143	-0.00287725	0.983966	0.988606	C1_11740W_A		Ortholog of Pichia stipitis Pignal : PICST_30878, Spathaspora passalidarum NRRL Y-27907 : SPAPADRAFT_60017, Candida guilliermondii ATCC 6260 : PGUG_05223 and Candida tropicalis MYA-3404 : CTRG_01052
orf19.1144	-0.228424	0.00530421	0.0127302	C1_11730W_A		Protein with SEL-1 like protein domain; early-stage flow model biofilm induced
orf19.1146	-0.325777	0.0522415	0.0910523	C1_11720W_A		Ortholog of Candida albicans WO-1 : CAWG_00265
orf19.1148	1.21859	0.00813814	0.0184036	C1_11710C_A		Ortholog of C. dubliniensis CD36 : Cd36_11020 and Candida albicans WO-1 : CAWG_00266
orf19.1149	0.952011	1.93471e-20	9.09457e-19	C1_11700C_A	MRF1	Putative mitochondrial respiratory protein; induced by farnesol, benomyl, nitric oxide, core stress response; oxidative stress-induced via Cap1; stationary-phase enriched protein; Spider biofilm induced
orf19.115	0.26906	0.180571	0.261944	C6_01090C_A		Ortholog of Candida tropicalis MYA-3404 : CTRG_02973 and Candida albicans WO-1 : CAWG_05252
orf19.1150	0.279359	0.0683226	0.114372	C1_11690W_A		GATA-like transcription factor; oral infection induced; mutant has reduced capacity to damage oral epithelial cells; regulated by Gcn2 and Gcn4; Spider biofilm induced
orf19.1150.1	1.39323	1.86328e-17	6.72993e-16	C1_11680C_A		Ortholog of C. dubliniensis CD36 : Cd36_10990, C. parapsilosis CDC317 : CPAR2_804585, Candida tenuis NRRL Y-1498 : cten_CGOB_00256 and Debaryomyces hansenii CBS767 : DEHA2F10406g
orf19.1152	2.04595	3.13616e-16	1.00247e-14	C1_11670W_A		Protein of unknown function; induced in core stress response; Gcn2 and Gcn4 regulated; flow model biofilm induced; Spider biofilm induced
orf19.1153	1.08458	2.56024e-07	2.12843e-06	C1_11660W_A	GAD1	Putative glutamate decarboxylase; alkaline, macrophage-downregulated gene; amphotericin B induced; induced by Mnl1 under weak acid stress; stationary phase enriched protein; rat catheter biofilm repressed
orf19.1154	-0.250429	0.000266923	0.000960901	C1_11650W_A	EGD1	Putative GAL4 DNA-binding enhancer protein; soluble protein in hyphae; biofilm induced; macrophage/pseudohyphal-induced; equal level of protein in exponential and stationary growth phase yeast cultures; Spider biofilm repressed
orf19.1155	-0.0725333	0.730738	0.795672	C1_11640C_A	DPP2	Protein similar to S. cerevisiae pyrophosphate phosphatase Lpp1p; possible role in farnesol biosynthesis
orf19.1156	0.372901	0.06887	0.115232	C1_11630C_A	FUS1	Membrane protein required for mating; ortholog of S. cerevisiae Fus1; transcript induced by Cph1 in cells homozygous for the MTLa locus; alpha factor induced
orf19.1158	-0.296517	0.0420754	0.0756008	C1_11620W_A		Ortholog of S. cerevisiae Yft2 required for normal ER membrane biosynthesis; Hap43-repressed gene
orf19.1159	0.198932	0.398599	0.499656	C1_11610C_A		Protein similar to A. nidulans CysA serine O-trans-acetylase; suggests that C. albicans uses an O-acetyl-serine (OAS) pathway of sulfur assimilation; F-12/CO2 early biofilm induced; Spider biofilm induced
orf19.1160	0.228916	0.0159387	0.032859	C1_11600W_A		Ortholog(s) have COPII adaptor activity and role in ER to Golgi vesicle-mediated transport, fungal-type cell wall organization, protein glycosylation, protein retention in Golgi apparatus
orf19.1161	0.0790328	0.55388	0.642578	C1_11590W_A	PLD1	Phospholipase D1; required for phosphatidic acid and for most diacylglycerol production; required for wild-type mouse virulence, but not rat oral virulence; mutant defect in hyphal growth on solid substrates; similar to S. cerevisiae Spo14p
orf19.1162	0.412354	0.0510789	0.089245	C1_11580W_A		Protein of unknown function; transcript upregulated by benomyl treatment
orf19.1162.1	0.574288	0.000157561	0.00061159	C1_11570W_A		Ortholog of S. cerevisiae : YJR112W-A, C. glabrata CBS138 : CAGL0C04829g, C. dubliniensis CD36 : Cd36_10860, C. parapsilosis CDC317 : CPAR2_203700 and Candida tenuis NRRL Y-1498 : CANTEDRAFT_113016
orf19.1163	-0.436499	0.0561885	0.0968751	C1_11560C_A		Has domain(s) with predicted GTP binding activity
orf19.1164	-0.76345	1.51679e-07	1.33496e-06	C1_11550W_A	GAR1	Putative H/ACA snoRNP pseudouridylase complex protein; mutation confers hypersensitivity to tubercidin (7-deazaadenosine); macrophage/pseudohyphal-induced; Spider biofilm repressed
orf19.1166	0.129933	0.216614	0.304756	C1_11540C_A	CTA3	Protein similar to S. cerevisiae Ede1p, which is involved in endocytosis; activates transcription in 1-hybrid assay in S. cerevisiae
orf19.1167	0.779196	2.47591e-05	0.000122259	C1_11530C_A		Ortholog(s) have sulfonate dioxygenase activity and role in sulfur compound catabolic process
orf19.1168	-0.276389	0.0454145	0.0806486	C1_11520C_A	ZCF3	Zn(II)2Cys6 domain transcription factor; required for filamentous growth, resistance to rapamycin and flucytosine; possibly an essential gene, disruptants not obtained by UAU1 method; Hap43-repressed; Spider and flow model biofilm induced
orf19.1169	0.207375	0.361457	0.461236	C1_11510C_A		Putative DnaJ-like molecular chaperone; Spider biofilm induced
orf19.117	0.586287	1.76491e-07	1.5268e-06	C6_01100W_A	SEC9	t-SNARE protein required for secretory vesicle-membrane fusion
orf19.1170	-0.0536033	0.621811	0.702835	C1_11500C_A	ARO7	Putative chorismate mutase; fungal-specific (no human or murine homolog); alkaline upregulated
orf19.1171	-0.288435	0.447887	0.547716	C1_11490C_A	BTA1	Ortholog of C. dubliniensis CD36 : Cd36_10780, C. parapsilosis CDC317 : CPAR2_208080, Candida tenuis NRRL Y-1498 : CANTEDRAFT_120956 and Debaryomyces hansenii CBS767 : DEHA2F24508g
orf19.1177	-0.172411	0.102482	0.161932	C6_00190W_A		Ortholog of S. cerevisiae Rtt106; histone chaperone that regulates chromatin structure in transcribed and silenced chromosomal regions; affects transcriptional elongation; Hap43-repressed; Spider biofilm repressed
orf19.1178	1.11895	4.37908e-09	5.1557e-08	C6_00180C_A		Protein of unknown function; Hap43p-repressed gene
orf19.1179	-0.112791	0.336743	0.435701	C6_00200C_A		Protein of unknown function; induced in high iron; possibly subject to Kex2 processing; Hap43-repressed
orf19.118	-0.211871	0.117406	0.181518	C6_01110W_A	FAD2	Delta-12 fatty acid desaturase, involved in production of linoleic acid, which is a major component of membranes
orf19.1180	0.65541	6.89781e-06	3.96562e-05	C6_00210W_A		Putative 2-aminoadipate transaminase; rat catheter and Spider biofilm repressed
orf19.1181	0.422214	0.00216273	0.00585118	C6_00230W_A		Has domain(s) with predicted catalytic activity and membrane localization
orf19.1182	0.904564	4.41004e-05	0.000202976	C6_00240C_A		Ortholog(s) have SNAP receptor activity, phosphatidylinositol-3-phosphate binding activity
orf19.1183	1.02779	2.12266e-18	8.37666e-17	C6_00250W_A		Ortholog of S. cerevisiae : YNL115C, C. glabrata CBS138 : CAGL0L03938g, C. dubliniensis CD36 : Cd36_60200, C. parapsilosis CDC317 : CPAR2_603320 and Candida tenuis NRRL Y-1498 : CANTEDRAFT_131201
orf19.1185	-0.141468	0.216414	0.304543	C6_00260W_A		Ortholog(s) have ubiquitin protein ligase activity
orf19.1186	-0.148991	0.453662	0.553274	C6_00270W_A		Has domain(s) with predicted role in attachment of GPI anchor to protein and GPI-anchor transamidase complex localization
orf19.1187	-0.115598	0.347826	0.447685	C6_00280W_A	CPH2	Myc-bHLH transcription factor; promotes hyphal growth; directly regulates Tec1 to induce hypha-specific genes; probably homodimeric, phosphorylated; required for colonization of the mouse GI tract; rat catheter and Spider biofilm induced
orf19.1189	-0.0826236	0.769134	0.827372	C6_00290W_A		Protein of unknown function; regulated by yeast-hypha switch; induced by Mnl1 in weak acid stress; 5' UTR intron; repressed by chlamydospore formation in C. albicans and C. dubliniensis; rat catheter, Spider and flow model biofilm induced
orf19.119	-0.399276	0.0646576	0.109151	C6_01120C_A		Ortholog(s) have protein C-terminal S-isoprenylcysteine carboxyl O-methyltransferase activity
orf19.1190	0.505962	0.00739041	0.0169465	C6_00300C_A	STV1	Predicted subunit a of vacuolar proton-translocating ATPase V0 domain, Golgi isoform
orf19.1191	0.0455563	0.758118	0.818691	C6_00310W_A		Ortholog(s) have ubiquitin-protein transferase activity and role in retrograde protein transport, ER to cytosol, ubiquitin-dependent ERAD pathway
orf19.1192	-0.222693	0.0964459	0.154222	C6_00320C_A	DNA2	Protein similar to S. cerevisiae Dna2p, which is a DNA replication factor involved in DNA repair; induced under hydroxyurea treatment
orf19.1193	0.692679	0.00193912	0.00535036	C6_00330C_A	GNP1	Similar to asparagine and glutamine permease; fluconazole, caspofungin induced; regulated by Nrg1, Mig1, Tup1, Gcn2, Gcn4, and alkaline regulated by Rim101; repressed during chlamydospore formation; rat catheter, flow model biofilm induced
orf19.1195	0.0582061	0.680518	0.753095	C6_00340C_A		Ortholog(s) have metalloendopeptidase activity, role in cellular iron ion homeostasis, protein processing involved in protein targeting to mitochondrion, protein stabilization and mitochondrial matrix localization
orf19.1196	0.251742	0.203352	0.289668	C6_00350W_A	PKH3	Ortholog(s) have role in cell wall integrity MAPK cascade
orf19.1198	0.646866	2.65887e-06	1.7257e-05	C6_00360C_A		Predicted mitochondrial intermembrane space protein of unknown function; possibly an essential gene, disruptants not obtained by UAU1 method
orf19.1199	-0.823277	2.29389e-05	0.000114301	C6_00370C_A	NOP5	Ortholog of S. cerevisiae Nop58; involved in pre-rRNA process; Tn mutation affects filamentous growth; macrophage/pseudohyphal-induced; physically interacts with TAP-tagged Nop1; Spider biofilm repressed
orf19.120	0.548942	0.0360016	0.0660804	C6_01130W_A		Has domain(s) with predicted protein C-terminal S-isoprenylcysteine carboxyl O-methyltransferase activity, role in C-terminal protein methylation and integral component of membrane localization
orf19.1200	-0.468472	0.0680893	0.114041	C6_00380C_A		Protein of unknown function; Spider biofilm induced
orf19.1201	-0.0389077	0.805479	0.854534	C6_00390W_A		Ortholog(s) have serine-tRNA ligase activity, role in mitochondrial seryl-tRNA aminoacylation, spore germination and mitochondrion localization
orf19.1202	0.00226125	0.986016	0.990354	C6_00400C_A		Ortholog of C. dubliniensis CD36 : Cd36_60350, C. parapsilosis CDC317 : CPAR2_603550, Candida tenuis NRRL Y-1498 : CANTEDRAFT_114325 and Debaryomyces hansenii CBS767 : DEHA2G04950g
orf19.1203	0.57462	0.000296392	0.0010521	C6_00410C_A	SRO77	Protein with a predicted role in docking and fusion of post-Golgi vesicles with the plasma membrane; filament induced; fungal-specific (no human or murine homolog)
orf19.1203.1	0.0974255	0.384001	0.483918	C6_00420W_A	DPM2	Dolichol-phosphate mannose synthase subunit, not essential for enzyme activity; flow model and Spider biofilm repressed
orf19.1204	0.133473	0.229094	0.318667	C6_00430C_A		Phosphorylated protein of unknown function; transcript is upregulated clinical isolates from HIV positive patients with oral candidiasis
orf19.1207	0.626248	0.436426	0.537068	C4_03970W_A		Ortholog of C. dubliniensis CD36 : Cd36_33200 and Candida albicans WO-1 : CAWG_03416
orf19.1208	0.759597	0.000894415	0.00272675	C4_03990C_A		Predicted ORF in the Major Repeat Sequence on chromosome 4; member of a family encoded by FGR6-related genes in the RB2 repeat sequence
orf19.121	1.18152	2.29633e-05	0.000114333	C6_01140C_A	ARC18	Putative ARP2/3 complex subunit; mutation confers hypersensitivity to cytochalasin D
orf19.1210	0.85929	2.36337e-18	9.26935e-17	C6_04110W_A		Ortholog(s) have L-arginine transmembrane transporter activity, L-aspartate transmembrane transporter activity and L-glutamate transmembrane transporter activity, more
orf19.1212	0.291309	0.00204005	0.00558306	C6_04100W_A		Ortholog(s) have FFAT motif binding, phosphatidylinositol binding activity
orf19.1214	-0.341118	0.000744285	0.00233132	C6_04080W_A		Ortholog(s) have metalloaminopeptidase activity and role in protein initiator methionine removal involved in protein maturation
orf19.1215	-0.168911	0.562429	0.64973	C6_04070C_A		Ortholog of C. dubliniensis CD36 : Cd36_64550, Candida tropicalis MYA-3404 : CTRG_02747 and Candida albicans WO-1 : CAWG_04972
orf19.1217	-0.124634	0.436642	0.537231	C6_04060W_A		Ortholog(s) have ribosomal large subunit binding, ubiquitin-protein transferase activity
orf19.1219	-0.589094	0.000720664	0.00226844	C6_04050W_A		Ortholog of Spathaspora passalidarum NRRL Y-27907 : SPAPADRAFT_149713
orf19.122	0.00738441	0.944327	0.958876	C6_01150W_A	CDC20	Activator of anaphase-promoting complex/cyclosome; induced under Cdc5 depletion; member of conserved Mcm1 regulon; mRNA expression peaks at cell-cycle G2/M phase; mRNA binds She3 and is localized to buds of yeast cells and to hyphal tips
orf19.1220	0.329312	0.00603624	0.0142345	C6_04040C_A	RVS167	SH3-domain- and BAR domain-containing protein involved in endocytosis; null mutant exhibits defects in hyphal growth, virulence, cell wall integrity, and actin patch localization; cosediments with phosphorylated Myo5p
orf19.1221	0.131715	0.230108	0.319799	C6_04030W_A	ALG2	Putative mannosyltransferase involved in cell wall mannan biosynthesis; transcription is elevated in chk1, nik1, and sln1 homozygous null mutants
orf19.1223	-0.0129759	0.911191	0.934075	C2_06670C_A	DBF2	Essential serine/threonine protein kinase involved in mitotic spindle formation and cytokinesis; required for septum formation, exit from mitosis, and normal hyphal morphogenesis; virulence-group-correlated expression
orf19.1224	-0.500362	0.0213269	0.0422115	C2_06680W_A	FRP3	Putative ammonium transporter; upregulated in the presence of human neutrophils; fluconazole-downregulated; repressed by nitric oxide; Spider biofilm induced; rat catheter biofilm repressed
orf19.1225	1.28984	3.69358e-13	8.64946e-12	C2_06690C_A	PEX22	Putative peroxin
orf19.1227	0.214087	0.792406	0.846262	C1_07670W_A	ZCF4	Putative Zn(II)2Cys6 transcription factor
orf19.1228	0.116778	0.214363	0.302255	C1_07680W_A	HAP2	CCAAT-binding transcription factor; regulates low-iron induction of FRP1; in these conditions CBF comprises Hap43 and probably Hap2 and Hap3; possibly essential, disruptants not obtained by UAU1 method; Cap1-dependent induction in low iron
orf19.1229	0.236237	0.341773	0.441227	C1_07690C_A		Ortholog(s) have nuclear export signal receptor activity, role in protein export from nucleus and nuclear envelope, nuclear periphery localization
orf19.123	-0.362763	0.113995	0.1768	C6_01160W_A	RCN1	Protein involved in calcineurin-dependent signaling that controls stress response and virulence; inhibits calcineurin function
orf19.1232	0.0191221	0.930592	0.948847	C1_07700C_A	VRG4	GDP-mannose transporter; essential; required for glycosylation, hyphal growth; functional homolog of S. cerevisiae Vrg4p, which imports GDP-mannose from cytoplasm to Golgi for protein and lipid mannosylation; no mammalian homolog
orf19.1233	-0.321757	0.0254686	0.0491163	C1_07710C_A	ADE4	Putative phosphoribosylpyrophosphate amidotransferase; flucytosine induced
orf19.1234	0.424888	0.0601051	0.102662	C4_05530W_A	FGR6-10	Protein lacking an ortholog in S. cerevisiae; member of a family encoded by FGR6-related genes in the RB2 repeat sequence; transposon mutation affects filamentous growth
orf19.1235	0.100324	0.764597	0.823601	C4_05540W_A	HOM3	Putative L-aspartate 4-P-transferase; fungal-specific (no human or murine homolog); regulated by Gcn2 and Gcn4; early-stage flow model biofilm induced
orf19.1236	0.0703185	0.424503	0.525531	C4_05550C_A	GVP36	BAR domain protein; ocalizes to early and late Golgi vesicles; predicted role in adaptation to varying nutrient concentrations, fluid-phase endocytosis, actin cytoskeleton polarization and vacuole biogenesis; rat catheter biofilm repressed
orf19.1237	0.722641	1.68209e-07	1.46507e-06	C4_05560C_A	ARO9	Aromatic transaminase; Ehrlich fusel oil pathway of aromatic alcohol biosynthesis; Rim101-dependent pH-regulation (alkaline induced); Hap43-induced gene
orf19.1238	-0.274482	0.00986548	0.021681	C4_05570C_A	TUB4	Putative gamma-tubulin; induced upon adherence to polystyrene; transcript regulated by Nrg1 and Mig1; periodic mRNA expression, peak at cell-cycle S/G2 phase
orf19.1239	2.04338	0.00316517	0.00812976	C4_05580C_A		Secreted protein; exogenously expressed protein is a substrate for Kex2 processing in vitro; fluconazole-regulated; Spider biofilm induced
orf19.124	-1.29681	0.000481978	0.00159516	C6_01170W_A	CIC1	Putative proteasome-interacting protein; rat catheter biofilm induced
orf19.1240	0.39109	0.000370653	0.00127671	C4_05590W_A		Ortholog of S. cerevisiae : YPR117W, C. glabrata CBS138 : CAGL0D04510g, C. dubliniensis CD36 : Cd36_45200, C. parapsilosis CDC317 : CPAR2_500480 and Candida tenuis NRRL Y-1498 : CANTEDRAFT_120679
orf19.1244	-0.286219	0.000857431	0.00262904	C4_05600W_A	GYP2	Ortholog(s) have GTPase activator activity, role in intracellular protein transport and cytoplasm localization
orf19.1246	0.657596	7.02501e-06	4.02428e-05	C4_05610C_A		Putative eisosome component role in proper eisosome assembly; upregulated in cyr1 null mutant
orf19.1247	0.18222	0.331077	0.429931	C4_05620C_A		Ortholog of C. dubliniensis CD36 : Cd36_45230, C. parapsilosis CDC317 : CPAR2_500450, Candida tenuis NRRL Y-1498 : CANTEDRAFT_103249 and Debaryomyces hansenii CBS767 : DEHA2C07524g
orf19.1248	-0.24508	0.00076864	0.00239353	C4_05630W_A		Putative RNA polymerase II subunit B44; heterozygous null mutant exhibits resistance to parnafungin in the C. albicans fitness test; Spider biofilm repressed
orf19.1249	-0.217959	0.060761	0.103558	C4_05640C_A		Ortholog(s) have 1-(5-phosphoribosyl)-5-[(5-phosphoribosylamino)methylideneamino]imidazole-4-carboxamide isomerase activity and role in histidine biosynthetic process
orf19.125	1.52569	9.80018e-25	5.80116e-23	C6_01180C_A	EBP1	NADPH oxidoreductase; interacts with phenolic substrates (17beta-estradiol); possible role in estrogen response; induced by oxidative, weak acid stress, NO, benomyl, GlcNAc; Cap1, Mnl1 induced; Hap43-repressed; rat catheter biofilm induced
orf19.1250	-0.820828	0.000805821	0.00248991	C4_05650W_A		Ortholog(s) have role in maturation of SSU-rRNA from tricistronic rRNA transcript (SSU-rRNA, 5.8S rRNA, LSU-rRNA) and nucleolus localization
orf19.1251	-0.624953	0.00108603	0.00323683	C4_05660C_A	BRN1	Putative condensin complex subunit; cell-cycle regulated periodic mRNA expression
orf19.1252	0.0926378	0.568951	0.655488	C4_05670W_A	YME1	Ortholog(s) have ATP-dependent peptidase activity
orf19.1253	-0.71249	1.95238e-06	1.31662e-05	C4_05680W_A	PHO4	bHLH transcription factor of the myc-family; required for phosphate acquisition and for resistance to stresses; induced by Mnl1 under weak acid stress
orf19.1254	0.0721616	0.551389	0.640332	C4_05690W_A	SEC23	Putative GTPase-activating protein; regulated upon yeast-hypha switch; Spider biofilm repressed
orf19.1255	0.645491	0.00244654	0.00652784	C4_05700W_A	ZCF5	Zn(II)2Cys6 transcription factor; colony morphology-related gene regulation by Ssn6
orf19.1257	0.630616	0.0922212	0.148335	C4_05720W_A		Ortholog of Candida albicans WO-1 : CAWG_03251
orf19.1258	3.08108	8.56555e-25	5.11772e-23	C4_05730W_A		Adhesin-like protein; regulated by Tsa1, Tsa1B in minimal media at 37 deg; clade-associated gene expression; induced by alpha pheromone in SpiderM medium; Hap43-induced; Spider biofilm repressed
orf19.1259	-0.10476	0.361969	0.461522	C4_05740C_A		Ortholog(s) have DNA binding, ubiquitin-protein transferase activity and role in histone catabolic process, histone ubiquitination, regulation of transcription from RNA polymerase II promoter in response to oxidative stress
orf19.1260	-0.688179	0.000720055	0.00226765	C4_05750C_A	LEA1	Predicted component of U2 snRNP; induced by alpha pheromone in SpiderM medium
orf19.1261	-0.446193	0.00153178	0.00437158	C4_05760W_A	CGT1	mRNA 5' guanylyltransferase; small subunit of mRNA capping enzyme; binds an RNA Pol II C-terminal domain peptide; Cet1p and Cgt1p form a 2:1 complex; functional homolog of S. cerevisiae Ceg1p
orf19.1263	0.513936	0.00913725	0.0202757	C4_05770C_A	CFL1	Protein similar to ferric reductase Fre10p; possible functional homolog of S. cerevisiae Fre1p (reports differ); transcription is negatively regulated by Sfu1p, copper, amphotericin B, caspofungin; induced by ciclopirox olamine
orf19.1264	-2.06563	8.56748e-10	1.17285e-08	C4_05780C_A	CFL2	Oxidoreductase; iron utilization; Sfu1/Sef1/Hap43/Nrg1/Tup1/Rim101 regulated; alkaline/low iron/fluphenazine/ciclopirox olamine, flucytosine, fluconazole, Spider/flow model/rat catheter biofilm induced; caspofungin/amphotericin B repressed
orf19.1265	-0.207726	0.0293469	0.0553109	C4_05790W_A		Ortholog(s) have Rab guanyl-nucleotide exchange factor activity and role in early endosome to Golgi transport, intra-Golgi vesicle-mediated transport, macroautophagy, protein localization by the Cvt pathway, regulation of GTPase activity
orf19.1266	0.923264	1.0627e-10	1.707e-09	C4_05800C_A		Protein of unknown function; transcript detected on high-resolution tiling arrays
orf19.1267	0.25833	0.0976997	0.155837	C4_05810W_A		Ortholog of S. cerevisiae : CAJ1, C. glabrata CBS138 : CAGL0J02750g, C. dubliniensis CD36 : Cd36_45380, C. parapsilosis CDC317 : CPAR2_500650 and Candida tenuis NRRL Y-1498 : CANTEDRAFT_132273
orf19.1267.1	-0.338577	0.00352825	0.00892958	C4_05820W_A		Ortholog(s) have cysteine desulfurase activity, role in iron-sulfur cluster assembly and L-cysteine desulfurase complex, extrinsic component of mitochondrial inner membrane, mitochondrial matrix localization
orf19.1268	-0.459677	0.0697299	0.116423	C4_05830W_A		Protein of unknown function; transcript detected on high-resolution tiling arrays; rat catheter biofilm induced
orf19.1270	2.29786	4.77865e-35	5.65739e-33	C4_05840W_A	FRE3	Protein with similarity to ferric reductase Fre10p; possibly an essential gene, disruptants not obtained by UAU1 method
orf19.1272	-0.314983	0.0020695	0.00564434	C4_05850C_A		Protein of unknown function; may play a role in regulation of cell size; rat catheter biofilm repressed
orf19.1273	-0.282835	0.0429357	0.0769737	C4_05860W_A		Ortholog(s) have tubulin binding activity and role in cytoplasm protein quality control by the ubiquitin-proteasome system, positive regulation of transcription elongation from RNA polymerase II promoter, tubulin complex assembly
orf19.1274	0.904853	0.000999878	0.00300262	C4_05870C_A		Has domain(s) with predicted DNA binding, zinc ion binding activity, role in transcription, DNA-templated and nucleus localization
orf19.1275	0.783561	0.00935749	0.0206783	C4_05880W_A	GAT1	GATA-type transcription factor; regulator of nitrogen utilization; required for nitrogen catabolite repression and utilization of isoleucine, tyrosine and tryptophan N sources; required for virulence in a mouse systemic infection model
orf19.1276	0.903433	2.48108e-07	2.0734e-06	C4_05890W_A		Protein with a selenoprotein domain and a thioredoxin-like fold domain; similar to S. cerevisiae Vhs3p, which is a putative phosphopantothenoylcysteine decarboxylase
orf19.1277	0.553166	0.000441871	0.00148132	C4_05900C_A		Protein of unknown function; Rgt1, Hap43-repressed; flow model biofilm induced; Spider biofilm induced
orf19.1279	0.442052	2.11166e-06	1.4136e-05	C5_04100W_A	CDS1	Protein similar to S. cerevisiae Cds1p; transposon mutation affects filamentous growth
orf19.1280	0.0100741	0.942166	0.957056	C5_04090C_A	SUI1	Putative translation initiation factor; flucytosine induced; genes encoding ribosomal subunits, translation factors, and tRNA synthetases are downregulated upon phagocytosis by murine macrophage
orf19.1281	-0.540024	0.0173041	0.0352309	C5_04080C_A		Putative splicing factor required for the first step of pre-mRNA splicing; Spider biofilm induced
orf19.1282	0.739424	5.53702e-06	3.28369e-05	C5_04070C_A	CKS1	Ortholog(s) have cyclin-dependent protein serine/threonine kinase activator activity, histone binding, protein-containing complex binding, ubiquitin binding, zinc ion binding activity
orf19.1283	-0.0763872	0.51982	0.613139	C5_04060C_A	MEC1	Cell cycle checkpoint protein with a role in genome integrity; RNA abundance regulated by tyrosol and cell density
orf19.1285	0.0549317	0.724553	0.790456	C5_04050W_A		Plasma membrane-localized protein of unknown function; Hap43p-repressed gene
orf19.1286	-2.36556	4.39506e-07	3.46456e-06	C5_04040C_A		Ortholog of Candida albicans WO-1 : CAWG_04776
orf19.1287	-3.06113	5.80654e-12	1.15283e-10	C5_04030W_A		Protein of unknown function; flow model biofilm induced; Spider biofilm induced
orf19.1288	0.475659	0.12901	0.196981	C3_00810C_A	FOX2	3-hydroxyacyl-CoA epimerase; fatty acid beta-oxidation; induced by phagocytosis; regulated by Mig1, by white-opaque switch, by DNA methylation; transcriptional activation by oleate requires Ctf1; rat catheter and Spider biofilm induced
orf19.1289	-0.163303	0.315152	0.41422	C3_00820W_A	SCT1	Putative glycerol-3-phosphate O-acyltransferase; fungal-specific (no human or murine homolog)
orf19.1290	1.34965	0.000479537	0.00158926	C4_05300W_A	XKS1	Putative xylulokinase; Hap43-repressed; induced by prostaglandins; rat catheter biofilm repressed
orf19.1291	-0.0722181	0.490887	0.586477	C4_05290W_A	ABZ1	Ortholog(s) have 4-amino-4-deoxychorismate synthase activity and role in para-aminobenzoic acid biosynthetic process
orf19.1295	-0.490787	0.000243546	0.000890482	C2_06640C_A	VAS1	Putative tRNA-Val synthetase; genes encoding ribosomal subunits, translation factors, and tRNA synthetases are downregulated upon phagocytosis by murine macrophage
orf19.1296	-0.145069	0.574102	0.660709	C2_06650C_A		Ortholog(s) have role in spliceosomal snRNP assembly and U4/U6 x U5 tri-snRNP complex localization
orf19.1297	0.640555	2.11438e-07	1.78563e-06	C4_03810W_A		Ortholog(s) have phosphatidylinositol-3-phosphate binding activity and role in autophagy of mitochondrion, early endosome to Golgi transport, macroautophagy, protein localization by the Cvt pathway
orf19.1298	-0.184078	0.334586	0.433779	C4_03800C_A	NUP84	Ortholog(s) have structural constituent of nuclear pore activity
orf19.1299	0.387404	0.0197412	0.0394022	C4_03790W_A	RPN6	Putative 26S proteasome subunit; Hap43p-induced gene; regulated by Gcn2p and Gcn4p
orf19.130	0.467361	0.00119542	0.00352506	C6_01190C_A	VPS15	Protein involved in retrograde endosome-to-Golgi protein transport; required for normal virulence
orf19.1300	-0.419582	0.00126623	0.00369804	C4_03780C_A		Putative mitochondrial membrane protein; homozygous transposon insertion causes decreased colony wrinkling under filamentous growth-inducing conditions, but does not block true hyphal formation in liquid media
orf19.1301	0.548275	0.0263221	0.0504579	C4_03770W_A		Ortholog(s) have protein binding, bridging activity, role in proteasome regulatory particle assembly and ribosome localization
orf19.1302	-0.228532	0.690135	0.761006	C4_03760W_A		Ortholog of C. dubliniensis CD36 : Cd36_43500, Spathaspora passalidarum NRRL Y-27907 : SPAPADRAFT_64619, Candida tropicalis MYA-3404 : CTRG_00335 and Candida albicans WO-1 : CAWG_03437
orf19.1303	-0.639371	0.000332216	0.00115994	C4_03750C_A		Ortholog(s) have translation release factor activity, role in mitochondrial translational termination and mitochondrial inner membrane localization
orf19.1304	-0.516432	0.0966905	0.154538	C4_03740W_A		Ortholog(s) have role in U4 snRNA 3'-end processing, exonucleolytic trimming to generate mature 3'-end of 5.8S rRNA from tricistronic rRNA transcript (SSU-rRNA, 5.8S rRNA and LSU-rRNA), more
orf19.1305	0.0586372	0.807004	0.855364	C4_03730C_A		Ortholog(s) have tRNA (guanine-N1-)-methyltransferase activity, role in mitochondrial tRNA methylation, tRNA N1-guanine methylation and mitochondrial matrix localization
orf19.1306	-0.442475	4.9521e-05	0.00022453	C4_03720C_A		Has domain(s) with predicted oxidoreductase activity, acting on paired donors, with incorporation or reduction of molecular oxygen, 2-oxoglutarate as one donor, and incorporation of one atom each of oxygen into both donors activity
orf19.1307	1.38886	2.46653e-14	6.59771e-13	C4_03710C_A		Predicted membrane protein; rat catheter biofilm induced
orf19.1308	-0.253793	0.0366522	0.0671397	C4_03700W_A		Predicted membrane transporter, member of the drug:proton antiporter (14 spanner) (DHA2) family, major facilitator superfamily (MFS)
orf19.1309	-0.0653783	0.703292	0.772268	C4_03690C_A		Has domain(s) with predicted role in RNA catabolic process and ribonuclease H2 complex localization
orf19.131	0.00700838	0.967091	0.976036	C6_01200W_A		Ortholog of C. dubliniensis CD36 : Cd36_61330, C. parapsilosis CDC317 : CPAR2_602800, Candida tenuis NRRL Y-1498 : CANTEDRAFT_94450 and Debaryomyces hansenii CBS767 : DEHA2F15554g
orf19.131.2	0.022769	0.830098	0.871971	C6_01210W_A		Ortholog of S. cerevisiae : YPR063C, C. glabrata CBS138 : CAGL0D01540g, C. dubliniensis CD36 : Cd36_61340, C. parapsilosis CDC317 : CPAR2_602790 and Candida tenuis NRRL Y-1498 : CANTEDRAFT_115026
orf19.1310	-0.331889	0.00770953	0.0175524	C4_03680C_A		Ortholog(s) have role in nucleotide-excision repair
orf19.1311	-0.457462	3.46707e-05	0.000164551	C4_03670W_A	SPO75	Ortholog(s) have role in ascospore wall assembly
orf19.1313	0.462251	0.000754069	0.00235504	C4_03620C_A	CDR3	Transporter of the Pdr/Cdr family of the ATP-binding cassette superfamily; transports phospholipids out-to-in; expressed in opaque-phase cells; induced by macrophage interaction; fluconazole-repressed; Spider biofilm induced
orf19.1314	0.83675	0.00295587	0.00765676	C4_03600C_A		Protein of unknown function; planktonic growth-induced gene
orf19.1317	0.577317	3.63284e-06	2.28141e-05	C4_03590C_A	OSH3	Protein required for wild-type filamentation; has oxysterol binding protein domain and pleckstrin homology motif; overproducton suppresses cph1 homozygous null filamnetation defect; similar to S. cerevisiae Osh3p
orf19.1318	-0.348608	0.057672	0.0991654	C4_03580W_A		Ortholog of C. dubliniensis CD36 : Cd36_43350, C. parapsilosis CDC317 : CPAR2_403560, Debaryomyces hansenii CBS767 : DEHA2A08250g and Pichia stipitis Pignal : PICST_29838
orf19.132	-0.00985576	0.928724	0.94785	C6_01220C_A		Ortholog(s) have role in histone deacetylation, negative regulation of chromatin silencing at telomere, negative regulation of meiotic nuclear division, positive regulation of stress-activated MAPK cascade and Set3 complex localization
orf19.1321	-1.88462	7.91969e-17	2.70752e-15	C4_03570W_A	HWP1	Hyphal cell wall protein; host transglutaminase substrate; opaque-, a-specific, alpha-factor induced; at MTLa side of conjugation tube; virulence complicated by URA3 effects; Bcr1-repressed in RPMI a/a biofilms; Spider biofilm induced
orf19.1323	-0.0387047	0.622252	0.70321	C4_03560W_A		Phosphorylated protein of unknown function; Hap43p-repressed gene
orf19.1324	-0.238862	0.0033171	0.00846217	C4_03550W_A	RAD2	Ortholog of S. cerevisiae Rad2, a nucleotide excision repair nuclease; null mutant is extremely sensitive to UV irradiation; transcript induced by interaction with macrophages
orf19.1325	0.196666	0.49815	0.59303	C4_03540C_A	ECM38	Putative gamma-glutamyltransferase; alkaline upregulated; Spider biofilm induced; possibly an essential gene, disruptants not obtained by UAU1 method
orf19.1326	0.122554	0.487542	0.584244	C4_03530W_A		Ortholog of Candida albicans WO-1 : CAWG_03455
orf19.1327	5.70896	1.7247e-212	5.513e-209	C4_03520C_A	RBT1	Cell wall protein with similarity to Hwp1; required for virulence; predicted glycosylation; fluconazole, Tup1 repressed; farnesol, alpha factor, serum, hyphal and alkaline induced; Rfg1, Rim101-regulated
orf19.133	0.0604844	0.704008	0.772758	C6_01250W_A		Protein of unknown function; induced by nitric oxide independent of Yhb1p
orf19.1330	-0.965668	0.0281511	0.0533194	C7_03460W_A		Ortholog of Candida albicans WO-1 : CAWG_05678
orf19.1331	1.18262	6.19377e-07	4.7308e-06	C7_03450C_A	HSM3	Ortholog(s) have role in mismatch repair, proteasome regulatory particle assembly and cytosol, nucleus, proteasome regulatory particle, base subcomplex localization
orf19.1332	0.155429	0.125052	0.191716	C7_03440W_A	SNG4	Putative membrane transporter; Hap43-induced; inducd by Mnl1p under weak acid stress; shows Mob2-dependent hyphal regulation
orf19.1333	-0.163288	0.497544	0.592465	C7_03420C_A	SNG3	Putative membrane transporter; Hap43p-induced gene; mutation confers hypersensitivity to toxic ergosterol analog; shows colony morphology-related gene regulation by Ssn6p
orf19.1334	-0.333465	0.000241647	0.000885301	C7_03410C_A		Protein of unknown function; repressed by alpha pheromone in SpiderM medium
orf19.1335	-1.25951	0.000608654	0.00195829	C7_03400C_A		Ortholog of S. cerevisiae Mtr4, an ATP-dependent 3'-5' RNA helicase of the DEAD-box family; Hap43-induced gene; Spider biofilm induced
orf19.1336	-0.0551479	0.546164	0.635765	C7_03390C_A	PUP3	Putative beta 3 subunit of the 20S proteasome; macrophage/pseudohyphal-repressed
orf19.1336.2	-0.0446507	0.739562	0.802448	C7_03380W_A		Ortholog(s) have role in mitochondrial respiratory chain complex assembly and mitochondrial intermembrane space localization
orf19.1338	0.371842	0.0266684	0.0509842	C7_03370C_A		Protein of unknown function; possible COPI-coated vesicle, Golgi apparatus, ribosome localization; rat catheter biofilm repressed
orf19.1339	0.871811	4.90902e-12	1.00588e-10	C7_03360W_A	CPY1	Carboxypeptidase Y; transcript regulated at yeast-hypha transition or macrophage response; induced human neutrophils; regulated by Gcn2 and Gcn4; putative N-glycosylation
orf19.134	0.208154	0.2437	0.335595	C6_01260W_A		Protein of unknown function; overlaps retrotransposon Tca13; ciclopirox olamine induced
orf19.1340	0.706228	1.02666e-06	7.51825e-06	C7_03350C_A		Putative aldose reductase; protein level decreases in stationary phase cultures; Spider biofilm repressed
orf19.1341	0.116301	0.443859	0.544104	C7_03340C_A	PRR2	Putative serine/threonine protein kinase; mutation confers resistance to 5-fluorocytosine (5-FC)
orf19.1342	-0.592954	4.19521e-13	9.71739e-12	C7_03330C_A	SHM1	Mitochondrial serine hydroxymethyltransferase; complements the glycine auxotrophy of an S. cerevisiae shm1 null shm2 null gly1-1 triple mutant; protein present in exponential and stationary growth phase yeast cultures
orf19.1343	-0.083335	0.542164	0.632492	C7_03320C_A	MED16	Putative RNA polymerase II mediator complex subunit; induced by nitric oxide
orf19.1344	1.62888	1.68758e-09	2.13216e-08	C7_03310W_A		Protein of unknown function; fluconazole-induced; Spider biofilm induced
orf19.1345	1.00446	3.50157e-16	1.10819e-14	C7_03300C_A	LIP8	Secreted lipase, member of a differentially expressed lipase gene family with possible roles in nutrition and/or in creating an acidic microenvironment; LIP5 and LIP8 are expressed at all stages of both mucosal and systemic infection
orf19.1348	2.09254	0.000446894	0.00149581	C2_08350C_A		Ortholog of C. dubliniensis CD36 : Cd36_22500, Candida tropicalis MYA-3404 : CTRG_01825 and Candida albicans WO-1 : CAWG_05921
orf19.1349	1.3553	5.59019e-06	3.31215e-05	C2_08340C_A		Ortholog of C. dubliniensis CD36 : Cd36_22470, Candida tropicalis MYA-3404 : CTRG_01829 and Candida albicans WO-1 : CAWG_05920
orf19.135	0.606921	2.6071e-05	0.00012762	C6_01280W_A	EXO84	Predicted subunit of the exocyst complex, involved in exocytosis; localizes to a crescent on the surface of the hyphal tip
orf19.1350	1.53277	1.86073e-21	9.29347e-20	C2_08330W_A		Protein with a thioredoxin domain; predicted role in cell redox homeostasis; rat catheter and Spider biofilm induced
orf19.1351	-0.267521	0.153581	0.228868	C2_08320C_A		Ortholog of C. parapsilosis CDC317 : CPAR2_407000, C. dubliniensis CD36 : Cd36_22440, Candida tenuis NRRL Y-1498 : cten_CGOB_00049 and Lodderomyces elongisporus NRLL YB-4239 : LELG_02401
orf19.1352	-0.0285094	0.886713	0.915349	C2_08310W_A	TIM22	Mitochondrial inner membrane protein; predicted role in protein import; Hap43-repressed gene; flow model biofilm induced; Spider biofilm repressed
orf19.1353	2.9196	0.00268949	0.00706407	C2_08300C_A		Protein of unknown function; repressed by yeast-hypha switch; Ras1-regulated; oral infection induced; mutants defective in damage to oral epithelium; flow model biofilm induced; Spider biofilm induced
orf19.1354	1.27159	0.219321	0.307752	C2_08290C_A	UCF1	Upregulated by cAMP in filamentous growth; induced in high iron, decreased upon yeast-hypha switch; downregulation correlates with clinical fluconazole resistance; Ras1-regulated; Hap43-repressed; flow model biofilm induced
orf19.1355	0.0751295	0.402728	0.50414	C2_09970C_A		Putative protein of unknown function; stationary phase enriched protein
orf19.1356	1.21513	1.69308e-17	6.14991e-16	C2_09960W_A		Ortholog(s) have thiosulfate sulfurtransferase activity, role in tRNA wobble position uridine thiolation and mitochondrion localization
orf19.1357	0.0495813	0.674903	0.748219	C2_09950W_A	FCY21	High affinity, high capacity, hypoxanthine-adenine-guanine-cytosine/H+ symporter; similar to S. cerevisiae Fcy2; mutation confers resistance to 5-fluorocytosine (5-FC); flow model biofilm induced
orf19.1358	-0.0439843	0.61713	0.698904	C2_09940W_A	GCN4	bZIP transcription factor; amino acid control response; required for Efg1-dependent pseudohyphal induction by amino acid starvation, not by serum; human whole blood and PMN induced; required for biofilm formation; Spider biofilm induced
orf19.1359	-0.0666337	0.5765	0.662752	C2_09930W_A		Ortholog(s) have protein-containing complex binding activity, role in sporulation resulting in formation of a cellular spore, ubiquitin-dependent ERAD pathway and extrinsic component of membrane, nucleus localization
orf19.136	0.827133	3.56652e-08	3.53501e-07	C6_01290C_A	QDR3	Predicted membrane transporter, member of the drug:proton antiporter (12 spanner) (DHA1) family, major facilitator superfamily (MFS); Hap43p-repressed gene
orf19.1360	-0.655181	0.0347524	0.064082	C2_09920W_A		Ortholog(s) have role in mitochondrial genome maintenance
orf19.1360.1	0.480186	0.000253239	0.000919861	C2_09910C_A		Putative adhesin-like protein
orf19.1361	-0.60204	1.15884e-05	6.24661e-05	C2_09900C_A	TIM23	Protein involved in mitochondrial matrix protein import
orf19.1362	-1.73597	0.00041376	0.00140253	C2_09890W_A	SMM1	Putative dihydrouridine synthase; Hap43-induced gene; rat catheter biofilm induced; Spider biofilm induced
orf19.1363	-0.985596	0.123695	0.189818	C2_09880C_A		Putative protein of unknown function; Plc1-regulated; transcript induced by Mnl1 under weak acid stress; flow model, rat catheter, Spider biofilm induced
orf19.1364	-0.254859	0.171912	0.251323	C2_09870W_A		Ortholog of S. pombe Stm1 G-protein coupled receptor; PQ-loop domains; constitutive expression independent of MTL or white-opaque status; Hap43-repressed
orf19.1365	0.631887	0.00480795	0.0116258	C2_09860C_A		Putative monooxygenase; mutation confers hypersensitivity to toxic ergosterol analog; constitutive expression independent of MTL or white-opaque status
orf19.1366	0.412803	0.105131	0.165258	C2_09850C_A		Has domain(s) with predicted oxidoreductase activity, acting on paired donors, with incorporation or reduction of molecular oxygen, 2-oxoglutarate as one donor, and incorporation of one atom each of oxygen into both donors activity
orf19.1367	0.133752	0.55564	0.643982	C2_09840W_A	MTW1	Kinetochore component; amount of Nuf2p and Mtw1p protein detected at each centromere is consistent with a single kinetochore microtubule attachment site
orf19.1367.1	-0.378435	0.00093964	0.00284428	C2_09830C_A		Ortholog of C. parapsilosis CDC317 : CPAR2_407330, Candida tenuis NRRL Y-1498 : CANTEDRAFT_114646, Debaryomyces hansenii CBS767 : DEHA2B05654g and Pichia stipitis Pignal : PICST_44644
orf19.1368	4.9027	8.76035e-79	3.29441e-76	C2_09820W_A		Protein of unknown function; flow model biofilm induced; Spider biofilm induced
orf19.1369	1.17166	7.14587e-12	1.38856e-10	C2_09810C_A		Protein with predicted peptidase domains; Hap43-repressed gene
orf19.137	0.910338	3.21003e-05	0.000153721	C6_01300W_A		Putative transferase involved in phospholipid biosynthesis; induced by alpha pheromone in SpiderM medium
orf19.1370	0.755313	0.34644	0.44626	C2_09800C_A		Protein of unknown function; expression regulated by white-opaque switch; repressed by alpha pheromone in SpiderM medium
orf19.1371	-0.670186	0.000349037	0.00121337	C2_09790W_A		Ortholog of C. dubliniensis CD36 : Cd36_23880, C. parapsilosis CDC317 : CPAR2_806590, Candida tenuis NRRL Y-1498 : CANTEDRAFT_92769 and Debaryomyces hansenii CBS767 : DEHA2B13376g
orf19.1372	0.173775	0.168444	0.247271	C2_09780C_A		Protein of unknown function; transcript regulated by Mig1 and Tup1
orf19.1373	0.0981003	0.437202	0.537666	C2_09770C_A	INP51	Putative phosphatidylinositol-4,5-bisphosphate phosphatase; involved in maintenance of phosphoinositide levels; affects hyphal growth, virulence, cell integrity; interacts with Irs4p
orf19.1374	-0.0573253	0.602018	0.684914	C2_09760W_A		Ortholog of C. dubliniensis CD36 : Cd36_23840, Candida tenuis NRRL Y-1498 : CANTEDRAFT_104074, Debaryomyces hansenii CBS767 : DEHA2B13310g and Pichia stipitis Pignal : PICST_58235
orf19.1375	0.612466	0.00106778	0.00318636	C2_09750W_A	LEU42	Putative alpha-isopropylmalate synthase; fungal-specific; induced by human blood or polymorphonuclear cells; regulated by Gcn2 and Gcn4; stationary phase enriched protein; Spider biofilm induced
orf19.1376	-0.057468	0.512918	0.6069	C2_09740W_A	SSO2	Plasma membrane t-SNARE; involved in fusion of secretory vesicles at the plasma membrane
orf19.1377	0.0339196	0.818901	0.864826	C2_09730C_A	IPK2	Putative inositol polyphosphate multikinase; involved in regulation of calcium homeostasis, secretion and hyphal growth
orf19.1378	-0.538913	1.26709e-06	8.9906e-06	C2_09720W_A	SUP35	Translation factor eRF3; shows prion-like aggregation in some, not all, studies; partially complements S. cerevisiae sup35 mutant translation defect; species barrier with S. cerevisiae Sup35p prion; gene not regulated by yeast-hyphal switch
orf19.138	1.28042	1.20074e-05	6.42372e-05	C6_01310W_A	FIG1	S. cerevisiae Fig1 ortholog; an integral membrane protein required for mating; role in thigmotropism; transcript is opaque-specific and a-specific; activated by Cph1 or alpha pheromone
orf19.1381	0.930281	0.016208	0.033339	C2_09710C_A		Ortholog of S. cerevisiae/S. pombe Lsb5; predicted role in actin cortical patch localization, actin filament organization, endocytosis; flow model biofilm induced; Spider biofilm repressed
orf19.1382	0.491381	0.000223349	0.000825359	C2_09700W_A	YEA4	Putative uridine diphosphate-N-acetylglucosamine (UDP-GlcNAc) transporter; required for cell wall chitin synthesis; induced by alpha pheromone in SpiderM medium
orf19.1383	0.113457	0.276396	0.372471	C2_09690C_A		Protein of unknown function; induced by alpha pheromone in SpiderM medium
orf19.1386	0.0292736	0.833047	0.873993	C2_09680W_A		Ortholog(s) have SNAP receptor activity and role in ER to Golgi vesicle-mediated transport, retrograde vesicle-mediated transport, Golgi to ER, vesicle fusion
orf19.1387	0.180595	0.36178	0.461522	C2_09670C_A		Ortholog(s) have 4 iron, 4 sulfur cluster binding, ATPase activity, role in iron-sulfur cluster assembly, tRNA wobble uridine modification and Nbp35-Cfd1 ATPase complex localization
orf19.1388	-1.10816	0.000947911	0.00286525	C2_09660W_A		Putative 66S pre-ribosomal particle component; Hap43-induced; F-12/CO2 early biofilm induced
orf19.1389	0.232092	0.0159306	0.032853	C2_09650W_A		Ortholog(s) have poly(A) binding activity, role in mRNA metabolic process and cytoplasm localization
orf19.139	-0.212042	0.0887869	0.143563	C6_01320W_A	TRA1	Subunit of the NuA4 histone acetyltransferase complex
orf19.1390	0.0809372	0.304494	0.403219	C2_09640W_A	PMI1	Phosphomannose isomerase; cell wall biosynthesis enzyme; drug target; functional homolog of S. cerevisiae, E. coli phosphomannose isomerase; Gcn4-regulated; induced on adherence to polystyrene, phagocytosis; 3-AT, Spider biofilm repressed
orf19.1391	-0.474219	0.0013663	0.00394345	C2_09630C_A		Protein with similarity to trimeric LpxA-like enzymes; Hap43-repressed gene
orf19.1392	-0.627072	0.000229623	0.000847076	C2_09620W_A		Ortholog(s) have protein disulfide isomerase activity, protein-disulfide reductase (glutathione) activity, unfolded protein binding activity and role in protein retention in ER lumen, ubiquitin-dependent ERAD pathway
orf19.1393	-0.692133	1.50011e-06	1.0379e-05	C2_09610W_A		Ortholog(s) have NAD transmembrane transporter activity, pyruvate secondary active transmembrane transporter activity, role in NAD transmembrane transport, mitochondrial pyruvate transmembrane transport and mitochondrion localization
orf19.1394	-0.384196	0.00179494	0.00500875	C2_09600C_A		Putative protein of unknown function; mutant is viable; protein level decreases in stationary phase cultures; Spider biofilm induced
orf19.1395	2.68234	1.99473e-17	7.16421e-16	C2_09590C_A		Ortholog(s) have copper ion transmembrane transporter activity, inorganic phosphate transmembrane transporter activity and role in cellular copper ion homeostasis, copper ion transmembrane transport, phosphate ion transmembrane transport
orf19.1396	-0.166958	0.162151	0.239461	C2_09580W_A	AGE2	Ortholog(s) have GTPase activator activity and role in ER to Golgi vesicle-mediated transport, intra-Golgi vesicle-mediated transport
orf19.1397	-0.283592	0.114552	0.177578	C2_09570C_A		Has domain(s) with predicted heme binding activity
orf19.1400	0.512085	6.63003e-06	3.83582e-05	C2_09560C_A		Ortholog of C. dubliniensis CD36 : Cd36_23640, C. parapsilosis CDC317 : CPAR2_406130, Candida tenuis NRRL Y-1498 : CANTEDRAFT_116273 and Debaryomyces hansenii CBS767 : DEHA2B11176g
orf19.1401	0.381769	0.0176602	0.0358078	C2_09530W_A	EAP1	GPI-anchored cell wall adhesin; Efg1-regulated; mutant suppresses cell adhesion, filamentation, invasive growth defects of S. cerevisiae flo8 or flo11 mutant; biofilm induced; required for biofilm formation; Bcr1-repressed in a/a biofilms
orf19.1402	-0.668505	2.18027e-10	3.30296e-09	C2_09520C_A	CCT2	Chaperonin of the cytosolic TCP1 ring complex; protein present in exponential and stationary-phase yeast cells, but higher amounts in stationary phase; GlcNAc-induced protein
orf19.1403	-0.27788	0.106272	0.166805	C2_09510C_A		Ortholog(s) have ATP:ADP antiporter activity, calcium ion binding activity and role in ADP transport, ATP transport, mitochondrial transport
orf19.1404	-1.48321	0.000413171	0.00140166	C2_09500W_A		Predicted tRNA dihydrouridine synthase; Spider biofilm induced
orf19.1405	0.562682	2.67871e-05	0.000131025	C2_09490W_A	PHO13	Putative 4-nitrophenylphosphatase; Hap43p-repressed gene; transcription is regulated upon yeast-hyphal switch
orf19.1406	0.692666	1.23073e-06	8.77152e-06	C2_09480W_A		Ortholog(s) have DNA-directed DNA polymerase activity, role in error-free translesion synthesis, error-prone translesion synthesis and mitochondrion, nuclear chromatin, zeta DNA polymerase complex localization
orf19.1409	-0.545173	1.3596e-05	7.1775e-05	C4_04370C_A	VAC7	Ortholog of S. cerevisiae Vac7; integral vacuolar membrane protein involved in vacuole inheritance and morphology; mutants are viable
orf19.1409.1	-0.686555	4.41419e-09	5.18749e-08	C4_04390W_A		Ribosomal 60S subunit protein L22B; Spider biofilm repressed
orf19.1409.2	0.954953	2.31244e-08	2.38442e-07	C4_04380C_A		Protein of unknown function; Spider biofilm induced
orf19.1409.3	2.15457	0.00836164	0.0188491	C4_04400C_A		Protein of unknown function; Spider biofilm induced
orf19.1411	-0.128171	0.588617	0.673172	C4_04360W_A		Putative cytochrome P450; Hap43-repressed gene
orf19.1412	-0.290814	0.00588166	0.0139255	C4_04350W_A		Ortholog of C. dubliniensis CD36 : Cd36_44020, C. parapsilosis CDC317 : CPAR2_302330, Candida tenuis NRRL Y-1498 : CANTEDRAFT_105448 and Debaryomyces hansenii CBS767 : DEHA2C10582g
orf19.1413	-0.048962	0.80721	0.855377	C4_04340C_A	YFH1	Frataxin; may be required for iron storage or delivery; role in oxidative stress resistance; transcript regulated by Nrg1, repressed if iron absent induced by macrophage interaction; Hap43-repressed gene
orf19.1414	0.184892	0.0981127	0.156244	C4_04330C_A		Protein of unknown function; transcript is upregulated in an RHE model of oral candidiasis; Hap43-repressed
orf19.1415	0.104137	0.758055	0.818691	C4_04320W_A	FRE10	Major cell-surface ferric reductase under low-iron conditions; 7 transmembrane regions and a secretion signal predicted; Tup1, Rim101, Ssn6, Hog1, caspofungin repressed; ciclopirox olamine induced; rat catheter biofilm induced
orf19.1416	-0.349567	0.00856127	0.0192583	C4_04310W_A	COX11	Cytochrome oxidase assembly protein; transcript regulated by Nrg1; protein repressed during the mating process; Hap43-repressed gene; rat catheter biofilm induced
orf19.1417	-0.232836	0.108445	0.169798	C4_04300C_A		Ortholog of C. dubliniensis CD36 : Cd36_43970, C. parapsilosis CDC317 : CPAR2_401720, Candida tenuis NRRL Y-1498 : CANTEDRAFT_102588 and Debaryomyces hansenii CBS767 : DEHA2G16698g
orf19.1418	0.0241746	0.834739	0.87469	C4_04290W_A	SEC15	Exocyst subunit, involved in polarized growth; cellular bud tip-associated protein; interacts with Ras-related GTPase Rsr1p; ortholog of S. cerevisiae SEC15
orf19.1420	0.211488	0.362403	0.461983	C4_04280C_A		Ortholog(s) have protein binding, bridging activity and role in vesicle-mediated transport
orf19.1421	0.792299	0.000234267	0.000861224	C4_04270W_A		Ortholog(s) have ureidoglycolate lyase activity
orf19.1422	-0.129102	0.227943	0.317731	C4_04260C_A	FZO1	Mitochondrial biogenesis protein; rat catheter and Spider biofilm induced
orf19.1424	1.20066	3.4964e-28	2.59913e-26	C4_04250W_A		Predicted membrane transporter, member of the oxalate:formate antiporter (OFA) family, major facilitator superfamily (MFS)
orf19.1426	-0.432202	0.00221296	0.0059694	C4_04240C_A		Ortholog of S. cerevisiae Skg6; localizes to the cell cortex, cell bud neck, cell bud tip, incipient cellular bud site, and is membrane-bound; Spider biofilm induced
orf19.1427	0.923995	5.00634e-12	1.01605e-10	C4_04230W_A		Putative transporter; fungal-specific; Spider biofilm induced
orf19.1428	0.317019	0.134633	0.20409	C4_04220W_A	DUO1	Subunit of the Dam1 (DASH) complex, which acts in chromosome segregation by coupling kinetochores to spindle microtubules
orf19.1429	-0.0157621	0.904944	0.929815	C4_04210C_A	SOH1	Subunit of the RNA polymerase II mediator complex; involved in control of cytokinesis, morphogenesis, biofilm formation, virulence; cell-cycle regulated periodic mRNA expression
orf19.1430	1.14146	8.05352e-06	4.54825e-05	C4_04190C_A		Ortholog of C. parapsilosis CDC317 : CPAR2_402120, C. dubliniensis CD36 : Cd36_43870, Lodderomyces elongisporus NRLL YB-4239 : LELG_04437 and Candida orthopsilosis Co 90-125 : CORT_0E02170
orf19.1433	0.326513	0.494603	0.590053	C2_08390W_A		Protein of unknown function; Hap43-repressed; colony morphology-related gene regulation by Ssn6; Spider biofilm induced
orf19.1433.1	1.08282	0.0250809	0.048515	C2_08400C_A		Ortholog of C. dubliniensis CD36 : Cd36_22550, Candida tropicalis MYA-3404 : CTRG_01836 and Candida albicans WO-1 : CAWG_01505
orf19.1434	-0.217636	0.214195	0.302085	C2_08380C_A		Ortholog(s) have protein kinase activator activity, protein-containing complex scaffold activity
orf19.1435	-0.197004	0.157736	0.233915	C2_08370C_A	TEF1	Translation elongation factor 1-alpha; at cell surface; binds human plasminogen; macrophage/pseudohyphal-induced; induced in RHE model of oral candidiasis, in clinical oral candidiasis isolates; possibly essential; Spider biofilm repressed
orf19.1438	-0.615467	0.026639	0.0509432	C4_03340C_A		Protein with homology to NADH dehydrogenase; regulated by Sef1p-, Sfu1p-, and Hap43p
orf19.1439	0.746054	1.25027e-06	8.88108e-06	C4_03330W_A	IPK1	Ortholog of S. cerevisiae/S. pombe Ipk1; an inositol pentakisphosphate 2-kinase, a nuclear protein required for synthesis of 1,2,3,4,5,6-hexakisphosphate; Spider biofilm induced
orf19.144	-0.189026	0.545992	0.635765	C2_04640C_A	SNU114	Protein similar to S. cerevisiae Snu114p, which is an RNA helicase involved in pre-mRNA splicing; likely to be essential for growth, based on an insertional mutagenesis strategy
orf19.1440	0.503897	1.40031e-06	9.79448e-06	C4_03320W_A		Ortholog of C. dubliniensis CD36 : Cd36_43090, C. parapsilosis CDC317 : CPAR2_403340, Candida tenuis NRRL Y-1498 : CANTEDRAFT_94387 and Debaryomyces hansenii CBS767 : DEHA2G17622g
orf19.1440.1	1.59922	0.00624635	0.0146435	C4_03310C_A		Protein of unknown function
orf19.1440.2	1.02142	8.97641e-09	9.9976e-08	C4_03300C_A		Ortholog of C. dubliniensis CD36 : Cd36_62310
orf19.1441	-0.346941	0.233385	0.32365	C2_01370C_A		Ortholog of C. dubliniensis CD36 : Cd36_16230, C. parapsilosis CDC317 : CPAR2_213950, Candida tenuis NRRL Y-1498 : CANTEDRAFT_112720 and Debaryomyces hansenii CBS767 : DEHA2A01848g
orf19.1442	2.19665	5.64685e-51	1.16453e-48	C2_01380W_A	PLB4.5	Phospholipase B; Hog1-induced; regulated by Ssn6; putative GPI-anchor; repressed during cell wall regeneration; clade-associated gene expression; Hap43-induced; rat catheter and Spider biofilm repressed
orf19.1444	0.186741	0.1802	0.261469	C2_01390W_A		Ortholog(s) have phosphatidylinositol-4,5-bisphosphate binding activity, role in actin cortical patch assembly, actin filament organization, endocytosis and actin cortical patch localization
orf19.1445	-0.41466	0.0212305	0.0420466	C2_01400C_A	ESC4	Protein similar to S. cerevisiae Esc4; a protein that represses transposition; transposon mutation affects filamentation; rat catheter biofilm repressed
orf19.1446	0.0851672	0.300675	0.399463	C2_01410C_A	CLB2	B-type mitotic cyclin (cyclin-dependent protein kinase regulatory subunit); essential; required for wild-type mitotic exit; role in cell polarization; interacts with catalytic subunit Cdk1; Spider biofilm repressed
orf19.1447	-0.72909	2.11642e-05	0.00010637	C2_01420C_A		Has domain(s) with predicted DNA-binding transcription factor activity, sequence-specific DNA binding activity and role in regulation of transcription, DNA-templated
orf19.1448	-0.363897	0.00727164	0.0167131	C2_01430W_A	APT1	Adenine phosphoribosyltransferase; flucytosine induced; repressed by nitric oxide; protein level decreased in stationary phase yeast cultures
orf19.1448.1	0.13174	0.235059	0.325408	C2_01440C_A		Ortholog(s) have ATP-dependent microtubule motor activity, plus-end-directed activity
orf19.1449	0.503824	0.0114731	0.0247315	C2_01450C_A		Protein of unknown function; induced in azole-resistant strain that overexpresses MDR1; protein present in exponential and stationary growth phase yeast cultures; Spider biofilm induced
orf19.145	0.0260558	0.865735	0.899357	C2_04650C_A	RPB4	Protein similar to S. cerevisiae Rpb4p, which is a component of RNA polymerase II; transposon mutation affects filamentous growth
orf19.1450	0.683467	0.557451	0.645438	C2_01460C_A		Ortholog of C. dubliniensis CD36 : Cd36_16320, Candida tropicalis MYA-3404 : CTRG_01238 and Candida albicans WO-1 : CAWG_03918
orf19.1451	0.0876815	0.361866	0.461522	C2_01470W_A	SRB9	Subunit of the RNA polymerase II mediator complex; transposon mutation affects filamentous growth; suppresses S. cerevisiae diploid filamentous (flo8, ste7, ste12, tec1) or haploid invasive (flo8) mutant growth defects
orf19.1453	-0.105935	0.337736	0.436721	C2_01480W_A	SPT5	Protein similar to S. cerevisiae Spt5p transcription elongation factor; transposon mutation affects filamentous growth
orf19.1456	-0.507174	0.188873	0.272381	C2_01500W_A		Ortholog of Candida albicans WO-1 : CAWG_03922
orf19.1457	-0.239193	0.0471415	0.0832822	C2_01490C_A		Putative RNA polymerase transcription factor TFIIH core component; possibly an essential gene, disruptants not obtained by UAU1 method
orf19.1458	-0.442722	0.0184109	0.037118	C2_01510C_A		Ortholog(s) have tRNA-specific adenosine deaminase activity and role in tRNA modification
orf19.1459	-0.120602	0.408047	0.5095	C2_01520W_A	PPE1	Protein similar to S. cerevisiae Ppe1p; shows genetic interaction with some genes involved in diploid filamentous growth and haploid invasive growth in S. cerevisiae
orf19.1460	0.19689	0.0626552	0.106276	C2_01530C_A		Putative glutamine-dependent NAD synthetase, involved in NAD salvage pathway
orf19.1461	1.55489	5.56008e-15	1.58686e-13	C2_01540W_A		S. pombe ortholog SPCC576.01c is a predicted sulfonate dioxygenase; possibly transcriptionally regulated upon hyphal formation; Spider biofilm induced
orf19.1462	0.461695	0.000400616	0.00136521	C2_01550W_A	SMP2	Putative Mg2+-dependent phosphatidate phosphatase; transcript regulated by Nrg1
orf19.1464	0.0508421	0.693937	0.763974	C2_01560W_A	BMT5	Putative beta-mannosyltransferase involved in beta-1,2-mannosylation of phospholipomannan; 9-member family includes Bmt1, Bmt2, Bmt3, and Bmtp with roles in mannosylation of cell wall phosphopeptidomannan; Spider biofilm induced
orf19.1465	-0.0184135	0.911573	0.934075	C2_01570W_A		Has domain(s) with predicted N-acetyltransferase activity
orf19.1466	-0.483029	0.000331084	0.00115662	C2_01580W_A	REX2	Putative 3'-5' RNA exonuclease with a predicted role in 3'-end processing of U4 and U5 snRNAs, 5S and 5.8S rRNAs; rat catheter biofilm induced
orf19.1467	-0.0531116	0.667244	0.742364	C2_01590W_A	COX13	Cytochrome c oxidase; flucytosine induced; repressed by nitric oxide
orf19.1468	0.0537651	0.760762	0.820436	C2_01600C_A	CDC55	Ortholog(s) have protein phosphatase regulator activity, protein serine/threonine phosphatase activity
orf19.147	0.379316	0.00357705	0.00904592	C2_04660C_A	YAK1	Predicted serine-threonine protein kinase; involved in hyphal growth regulation and biofilm formation; flow model biofilm induced; induced in core caspofungin response
orf19.1470	-0.488063	1.21329e-06	8.65686e-06	C2_01610C_A	RPS26A	Ribosomal protein; regulated by Nrg1, Tup1; repressed upon phagocytosis by murine macrophage; alternatively spliced intron in 5'-UTR; Spider biofilm repressed
orf19.1471	-0.131957	0.195967	0.280838	C2_01620W_A	COX4	Putative cytochrome c oxidase subunit IV; Mig1-regulated; macrophage/pseudohyphal-induced gene; macrophage-induced protein; repressed by nitric oxide; 5'-UTR intron; Hap43-repressed
orf19.1473	0.536473	0.194643	0.279504	C2_01630W_A		2-hydroxyacid dehydrogenase domain-containing protein; Hap43-repressed gene; induced by alpha pheromone in SpiderM medium
orf19.1474	0.201097	0.214605	0.30251	C2_01640W_A	SLA1	Protein required for assembly of the cortical actin cytoskeleton; contains three SH3 domains; transcription is regulated by Nrg1 and Mig1; flow model biofilm repressed
orf19.1476	1.01206	2.55207e-07	2.12717e-06	C2_01650W_A		Ortholog(s) have mRNA (N6-adenosine)-methyltransferase activity, role in mRNA methylation, meiotic cell cycle, negative regulation of pseudohyphal growth and RNA N6-methyladenosine methyltransferase complex localization
orf19.1477	1.14331	6.07407e-05	0.000267435	C2_01660C_A		Protein of unknown function; possible ER protein; Hap43p-repressed; Spider biofilm induced
orf19.1478	-0.102638	0.239526	0.330518	C2_01670C_A	STT3	Putative oligosaccharyltransferase complex component; flow model and rat catheter biofilm repressed
orf19.1479	-0.163092	0.313845	0.413096	C2_01680C_A		Ortholog of the mitochondria localized S. cerevisiae Pib2 protein of unknown function; has a FYVE zinc finger domain; Spider biofilm induced
orf19.1480	-0.0620303	0.642129	0.721084	C2_01690W_A		Putative succinate dehydrogenase; enzyme of citric acid cycle; repressed by nitric oxide; Efg1, Hap43 repressed
orf19.1481	0.281022	0.0881386	0.142739	C2_01700C_A	HAP42	Predicted transcription factor; possibly an essential gene, disruptants not obtained by UAU1 method
orf19.1482	0.389783	0.0398793	0.0722107	C2_01710W_A	HSK3	Subunit of the Dam1 (DASH) complex, which acts in chromosome segregation by coupling kinetochores to spindle microtubules; expression regulated during planktonic growth
orf19.1483	-0.562633	0.000248775	0.000906375	C2_01720C_A		Ortholog(s) have copper ion binding activity, role in mitochondrial respiratory chain complex IV assembly and extrinsic component of mitochondrial inner membrane, mitochondrial intermembrane space localization
orf19.1484	-0.202422	0.515922	0.609493	C2_01730W_A		Ortholog of S, cerevisiae Spc24; a component of the conserved kinetochore-associated Ndc80 complex involved in chromosome segregation, spindle checkpoint activity and kinetochore clustering; Hap43-induced gene
orf19.1485	-0.0991425	0.489177	0.585324	C2_01740C_A		Mitochondrial ribosomal protein of the large subunit; rat catheter biofilm induced
orf19.1486	-0.609448	0.00505816	0.0121796	C2_01750C_A		Protein with a life-span regulatory factor domain; regulated by Sef1, Sfu1, and Hap43; flow model biofilm induced; Spider biofilm induced
orf19.1488	-0.374816	0.104823	0.164856	C2_01760C_A		Ortholog of C. dubliniensis CD36 : Cd36_16630, C. parapsilosis CDC317 : CPAR2_210300, Candida tenuis NRRL Y-1498 : CANTEDRAFT_116870 and Debaryomyces hansenii CBS767 : DEHA2B04334g
orf19.149	0.79985	0.0623132	0.105808	C2_04670W_A		Protein of unknown function; transcript detected on high-resolution tiling arrays
orf19.1490	0.535686	6.52661e-05	0.000284228	C2_01780W_A	MSB2	Mucin family adhesin-like protein; cell wall damage sensor; required for Cek1 phosphorylation by cell wall stress; Rim101-repressed; activation releases extracellular domain into medium; Spider biofilm induced
orf19.1490.1	0.0671978	0.786814	0.841577	C2_01800W_A		Predicted ORF in retrotransposon Tca16 with similarity to the Gag-Pol region of retrotransposons; added to Assembly 21 based on comparative genome analysis; overlaps orf19.1490.2, which is annotated as blocked reading frame
orf19.1491	-0.365354	0.121261	0.186486	C2_01820C_A		Ortholog(s) have RNA binding activity, role in mRNA splicing, via spliceosome and U1 snRNP, U2-type prespliceosome localization
orf19.1492	-0.382328	0.115597	0.179068	C2_01830W_A	PRP39	Putative component of the U1 snRNP; involved in splicing; Hap43-induced gene; Spider biofilm induced
orf19.1493	0.301235	0.0243038	0.0472262	C2_01840C_A	RAD7	Protein similar to S. cerevisiae Rad7p, which is a subunit of the Nucleotide Excision Repair Factor 4; induced under hydroxyurea treatment
orf19.1494	-0.373414	0.0120029	0.0256809	C2_01850W_A	RAD23	S. cerevisiae Rad23 ortholog; binds damaged DNA; Spider biofilm repressed
orf19.1495	0.672631	0.00421006	0.0103798	C2_01860C_A		Ortholog(s) have role in L-methionine salvage from methylthioadenosine and cytosol localization
orf19.1496	0.973422	1.7566e-08	1.87166e-07	C2_01870C_A		Putative transcription factor with zinc finger DNA-binding motif; Hap43p-repressed gene
orf19.1497	0.820334	9.54708e-09	1.05596e-07	C2_01880C_A	ZCF6	Putative transcription factor with zinc cluster DNA-binding motif; involved in virulence
orf19.1499	0.0440021	0.833253	0.873993	C2_01890W_A	CTF1	Putative zinc-finger transcription factor, similar to A. nidulans FarA and FarB; activates genes required for fatty acid degradation; induced by oleate; null mutant displays carbon source utilization defects and slightly reduced virulence
orf19.150	-0.364221	0.00116743	0.00345208	C2_04680W_A	TIM17	Predicted component of the Translocase of the Inner Mitochondrial membrane (TIM23 complex), involved in protein import into mitochondria
orf19.1500	0.742608	1.01383e-09	1.35029e-08	C2_01900C_A		Ortholog of C. dubliniensis CD36 : Cd36_16720, C. parapsilosis CDC317 : CPAR2_210210, Candida tenuis NRRL Y-1498 : CANTEDRAFT_128446 and Debaryomyces hansenii CBS767 : DEHA2B04092g
orf19.1502	0.551156	0.0301338	0.0566437	C2_01910W_A		Has domain(s) with predicted aminoacyl-tRNA hydrolase activity
orf19.1504	0.387489	0.0101227	0.0221624	C2_01920C_A		Putative patatin-like phospholipase; fungal-specific (no human or murine homolog)
orf19.1505	0.490972	0.00885808	0.0197729	C2_01930C_A		Ortholog of S. cerevisiae : YBR138C, C. dubliniensis CD36 : Cd36_16750, C. parapsilosis CDC317 : CPAR2_212450, Candida tenuis NRRL Y-1498 : CANTEDRAFT_92365 and Debaryomyces hansenii CBS767 : DEHA2G09020g
orf19.1506	2.40398	0.116339	0.180087	C2_01940C_A		Ortholog of Candida albicans WO-1 : CAWG_03962
orf19.1507	0.669922	0.0111497	0.0241136	C2_01950C_A	AMN1	Putative negative regulator of exit from mitosis; Plc1-regulated; rat catheter biofilm induced
orf19.1508	0.385773	0.152052	0.226748	C2_01960C_A		Protein of unknown function; transcript detected on high-resolution tiling arrays
orf19.1509	0.433353	0.0121353	0.0258948	C2_01970C_A	ROD1	Protein similar to S. cerevisiae Rod1;a membrane protein with a role in drug tolerance; repressed by Rgt1; mutant is viable
orf19.151	-0.329992	0.117746	0.181956	C2_04690C_A	TPO5	Putative polyamine transporter; mutation confers hypersensitivity to toxic ergosterol analog; hyphal induced; macrophage induced
orf19.1510	0.0870034	0.578585	0.664552	C2_01980C_A	SRD1	Sur7 family protein with PalI-like domains; not required for stress responses; mutant is viable
orf19.1513	0.152576	0.0891934	0.144139	C2_01990C_A	FAB1	Phosphatidylinositol 3-phosphate 5-kinase; required for hyphal growth on solid media, and for wild-type vacuolar morphology and acidification; not required for wild-type virulence in mouse systemic infection or for adherence to HeLa cells
orf19.1514	-0.0695654	0.493696	0.589283	C2_02000W_A		Ortholog(s) have enzyme binding, phosphatidylinositol-4-phosphate binding activity
orf19.1515	0.506559	0.00117778	0.00347626	C2_02010C_A	CHT4	Chitinase; similar to S. cerevisiae sporulation-specific Cts2p; functionally complements A. gossypii cts2 mutant sporulation defect; homozygous null mutation causes no obvious defects; transcription decreases upon yeast-to-hyphal switch
orf19.1516	0.0872225	0.474125	0.57147	C2_02020W_A		Ortholog(s) have thiol-dependent ubiquitin-specific protease activity and role in negative regulation of gluconeogenesis, proteasome-mediated ubiquitin-dependent protein catabolic process
orf19.1517	-0.347742	0.000493031	0.00162471	C2_02030W_A	ARO3	3-deoxy-D-arabinoheptulosonate-7-phosphate synthase; aromatic amino acid synthesis; GCN-regulated; feedback-inhibited by phe if expressed in S. cerevisiae; decreased in stationary phase; flow model biofilm repressed
orf19.1519	-0.162828	0.0514289	0.0897829	C2_02040W_A		Protein of unknown function; Hap43-repressed gene
orf19.1522	0.0489549	0.739401	0.802409	C2_02050C_A		Ortholog of C. dubliniensis CD36 : Cd36_16850, C. parapsilosis CDC317 : CPAR2_211990, Candida tenuis NRRL Y-1498 : cten_CGOB_00169 and Debaryomyces hansenii CBS767 : DEHA2G03036g
orf19.1523	-0.426917	0.180019	0.261322	C2_02060C_A	FMO1	Putative oxidoreductase; mutation confers hypersensitivity to toxic ergosterol analog, and to amphotericin B
orf19.1524	-0.40916	0.63097	0.711301	C2_02070W_A	SPR3	Septin; mutant has no obvious phenotype
orf19.1525	-0.213087	0.0369012	0.0675571	C2_02090W_A		Ortholog(s) have role in nuclear-transcribed mRNA catabolic process, nonsense-mediated decay
orf19.1526	-0.389844	4.84781e-05	0.000220741	C2_02100W_A	SNF2	Protein involved in transcriptional regulation; ortholog of S. cerevisiae Snf2p, which is the catalytic subunit of the SWI/SNF chromatin remodeling complex; interacts with Swi1p; SWI/SNF complex is essential for hyphal growth and virulence
orf19.1527	0.691179	5.70369e-06	3.37314e-05	C2_02110C_A		Protein of unknown function; Spider biofilm induced
orf19.1528	-0.71676	0.00720929	0.0165967	C2_02120W_A		Putative mitochondrial RNA polymerase specificity factor; possibly an essential gene, disruptants not obtained by UAU1 method
orf19.1529	-0.166592	0.727878	0.793271	C2_02130C_A		Protein of unknown function; macrophage-induced gene
orf19.1530	-0.577216	0.489526	0.585508	C2_02140C_A		Protein of unknown function
orf19.1531	0.107397	0.598374	0.681768	C2_02150C_A		Ortholog(s) have RNA binding, protein heterodimerization activity and role in mRNA polyadenylation, pre-mRNA cleavage required for polyadenylation, regulation of mRNA 3'-end processing, response to DNA damage checkpoint signaling
orf19.1532	0.336267	0.0846243	0.13766	C2_02160W_A	SAM37	Protein of the mitochondrial outer membrane, component of the Sorting and Assembly Machinery (SAM) involved in insertion of proteins into the outer membrane; mutants show loss of mtDNA
orf19.1533	-0.780433	1.11057e-05	6.03215e-05	C2_02170W_A		Possible vacuolar protein; Hap43-induced gene
orf19.1534	0.474509	0.0145918	0.0303961	C2_02180W_A		Ortholog of S. cerevisiae Zrt3, vacuolar membrane zinc transporter; predicted Kex2 substrate; induced in oralpharyngeal candidasis; flow model biofilm induced; Spider biofilm induced
orf19.1535	0.240645	0.0624573	0.106025	C2_02190C_A		Protein of unknown function; Hap43-induced gene
orf19.1536	-0.589513	0.000103374	0.000425817	C2_02200W_A		Putative zinc transporter essential for tolerance to zinc; plays a role in zincosome formation; Hap43-induced; required for normal filamentous growth; mRNA binds She3 and is localized to hyphal tips
orf19.1538	-0.00688602	0.951251	0.964069	C2_02210C_A	TLG2	Putative syntaxin-like t-SNARE; macrophage/pseudohyphal-repressed
orf19.1539	4.17439	1.37959e-40	2.15115e-38	C2_02220C_A		Protein of unknown function; F-12/CO2 early biofilm induced
orf19.154	-1.25929	0.00170426	0.00479549	C2_04700C_A		Putative ortholog of S. cerevisiae Utp30; a U3-containing 90S preribosome complex protein; Hap43-induced; Spider biofilm induced
orf19.1541	0.48584	0.128504	0.19635	C2_02230C_A		Protein with a globin-like domain; repressed by alpha pheromone in SpiderM medium; Spider biofilm induced
orf19.1542	-0.119329	0.274502	0.370342	C2_02240C_A	HEX3	Protein similar to S. cerevisiae Hex3p, which is involved in DNA damage response; transposon mutation affects filamentous growth
orf19.1543	-0.239001	0.0242	0.047053	C2_02250C_A	OPI1	Leucine zipper transcription factor; repressor of INO1 involved in inositol biosynthesis; functional homolog of S. cerevisiae Opi1; has putative Opi1-Sin3 interaction domain; interacts with ScSin3, but not CaSin3
orf19.1544	0.154059	0.281009	0.377572	C2_02260W_A		Putative cis-golgi localized protein involved in ER to Golgi transport; Spider biofilm repressed
orf19.1545	-0.702425	6.99828e-11	1.1651e-09	C2_02270C_A		Ortholog(s) have structural constituent of ribosome activity and mitochondrial small ribosomal subunit localization
orf19.1546	-0.173218	0.135477	0.205093	C2_02280W_A		Membrane-localized protein of unknown function
orf19.1547	0.253181	0.094231	0.151096	C2_02290C_A		Ortholog(s) have double-stranded DNA binding, polynucleotide 3'-phosphatase activity and role in double-strand break repair
orf19.1548	0.310686	0.0465977	0.0824976	C2_02300W_A		Ortholog(s) have role in mRNA splicing, via spliceosome and U4/U6 x U5 tri-snRNP complex localization
orf19.1549	-0.272181	0.0391988	0.0710715	C2_02310W_A		Plasma membrane-associated protein identified in detergent-resistant membrane fraction (possible lipid raft component); repressed by nitric oxide; predicted transmembrane helix
orf19.155	0.152393	0.153905	0.229243	C2_04710C_A	URE2	Functional homolog of S. cerevisiae Ure2p, which is a regulator of nitrogen utilization, and which also has an infectious prion form called [URE3]; forms [URE3] prion when expressed in S. cerevisiae
orf19.1551	-0.279579	0.641275	0.720378	C2_02330W_A		Predicted protein of unknown function; overlaps CPR3/orf19.1552
orf19.1552	0.134542	0.20895	0.295994	C2_02320C_A	CPR3	Putative peptidyl-prolyl cis-trans isomerase; macrophage-induced protein; protein levels decrease in stationary phase yeast cultures; predicted mitochondrial localization; overlaps orf19.1551
orf19.1553	0.107065	0.196701	0.2817	C2_02340C_A	ENT3	Putative epsin; induced during the mating process; transcript is upregulated in an RHE model of oral candidiasis
orf19.1555	-0.222884	0.0544376	0.0942032	C2_02350C_A	SAC3	Putative nuclear pore-associated protein, required for small ribosomal subunit biogenesis; possibly an essential gene, disruptants not obtained by UAU1 method
orf19.1557	-0.0268653	0.820998	0.866255	C2_02360C_A		Ortholog(s) have S-adenosylmethionine-dependent methyltransferase activity and role in protein methylation
orf19.1559	-0.184484	0.0111904	0.0241934	C2_02370C_A	HOM2	Aspartate-semialdehyde dehydrogenase; forms a homodimer; conserved in bacteria, archaea, and fungi but not in mammals; ketoconazole-repressed; protein present in exponential and stationary growth phase yeast cultures; GlcNAc-induced protein
orf19.156	0.499596	6.87755e-07	5.20333e-06	C2_04720C_A	FGR51	Protein lacking an ortholog in S. cerevisiae; transposon mutation affects filamentous growth; Hap43p-repressed gene
orf19.1560	0.173689	0.0905308	0.146079	C2_02380W_A	POB3	Protein involved in chromatin assembly and disassembly; ortholog of S. cerevisiae Pob3; transposon mutation affects filamentous growth; rat catheter biofilm repressed
orf19.1562	2.94606	2.63191e-76	8.85568e-74	C2_02390W_A		Protein of unknown function; flow model biofilm induced; Spider biofilm induced; repressed by alpha pheromone in SpiderM medium
orf19.1563	-0.779066	0.0044326	0.0108449	C2_02400W_A	ECM3	Has domain(s) with predicted role in transmembrane transport and integral component of membrane localization
orf19.1564	1.6899	2.64101e-37	3.59234e-35	C2_02410W_A		Plasma membrane-localized protein of unknown function
orf19.1565	0.985723	1.12793e-14	3.12159e-13	C2_02420C_A		Protein of unknown function
orf19.1566	-1.60333	0.000617787	0.00198368	C2_02430W_A	UTP21	Putative U3 snoRNP protein; Hap43-induce; physically interacts with TAP-tagged Nop1; Spider biofilm induced
orf19.1567	-0.0204581	0.803773	0.853752	C2_02440W_A		Ortholog(s) have Rab GTPase binding, Ras guanyl-nucleotide exchange factor activity, phosphatidylinositol binding activity
orf19.1569	-1.3407	1.57725e-05	8.16468e-05	C2_02450C_A	UTP22	Putative U3 snoRNP protein; Ssr1-induced; repressed by prostaglandins; heterozygous null mutant is resistant to parnafungin
orf19.1570	0.347399	0.0632192	0.107062	C2_02460W_A	ERG7	2,3-epoxysqualene-lanosterol cyclase (lanosterol synthase), conversion of 2,3-oxidosqualene to lanosterol in sterol biosynthesis; fluconazole-induced; possibly essential, disruptants not obtained by UAU1 method; rat catheter biofilm induced
orf19.1571	-0.0512122	0.988762	0.99146	C2_02470C_A	ATO7	Putative fungal-specific transmembrane protein
orf19.1573	0.156925	0.14838	0.221997	C2_02490C_A		Ortholog(s) have fungal-type vacuole membrane, vacuole-mitochondrion membrane contact site localization
orf19.1574	-0.0857938	0.478646	0.576051	C2_02500W_A		Putative TFIID subunit involved in RNA polymerase II transcription initiation; possibly an essential gene, disruptants not obtained by UAU1 method
orf19.1575	-0.838176	0.000999935	0.00300262	C2_02510W_A	PRS1	Phosphoribosylpyrophosphate synthetase; enzyme of purine, pyrimidine, histidine, and tryptophan biosynthesis; essential; flucytosine induced; macrophage/pseudohyphal-induced
orf19.1576	0.223377	0.0243624	0.0473113	C2_02520W_A		Ortholog(s) have nuclear localization sequence binding, ubiquitin binding activity and role in response to ethanol
orf19.1577	1.82649	3.58971e-05	0.000169741	C2_02530W_A		Has domain(s) with predicted DNA-binding transcription factor activity, sequence-specific DNA binding, zinc ion binding activity and role in regulation of transcription, DNA-templated
orf19.1578	-1.12596	0.00204129	0.00558407	C2_02540W_A		Ortholog of S. cereviaie Rrp5, an RNA binding protein involved in synthesis of 18S and 5.8S rRNAs; Hap43-induced gene
orf19.158	-0.188099	0.534226	0.625285	C3_01150C_A		Ortholog of S. cerevisiae Apd1; required for normal localization of actin patches and normal tolerance of sodium ions and hydrogen peroxide; Hap43-induced; Spider biofilm induced
orf19.1580	1.52169	4.27477e-10	6.12749e-09	C2_02550C_A		Protein of unknown function; Spider biofilm induced
orf19.1581	2.54259	8.20735e-05	0.000347942	C2_02560W_A		Planktonic growth-induced gene
orf19.1582	0.218787	0.397743	0.498778	C2_02570W_A		Predicted membrane transporter; member of the drug:proton antiporter (12 spanner) (DHA1) family, major facilitator superfamily (MFS); mRNA binds She3
orf19.1584	0.0100428	0.926553	0.946087	C2_02580W_A		Predicted MFS membrane transporter; monocarboxylate porter family member; colony morphology-related gene regulation by Ssn6; flow model biofilm induced; Spider biofilm induced
orf19.1585	-0.137661	0.628256	0.708993	C2_02590W_A	ZRT2	Zinc transporter, essential for zinc uptake and acidic conditions tolerance; transcript induced by amphotericin B, interaction with macrophages; induced in oralpharyngeal candidiasis; Spider biofilm induced
orf19.1586	1.4359	2.51872e-05	0.000123958	C2_02600C_A	FGR22	Putative phosphatidylinositol-specific phospholipase C (PI-PLC); predicted type 2 membrane protein; no S. cerevisiae ortholog; role in, and regulated by, filamentation, Hap43p; almost identical to orf19.5797
orf19.1587	0.694289	0.0185427	0.0373171	C2_02610C_A	HGT20	Putative glucose transporter of the major facilitator superfamily; the C. albicans glucose transporter family comprises 20 members; 12 probable membrane-spanning segments; regulated by Nrg1
orf19.1588	0.216615	0.272571	0.368169	C2_02620W_A		Putative mitochondrial protein of unknown function; regulated by Sef1p-, Sfu1p-, and Hap43p
orf19.1589	-0.852629	0.00534548	0.012808	C2_02630W_A		Putative transcription factor component of the core factor (CF) rDNA transcription factor complex; Spider biofilm induced
orf19.1589.1	0.825821	0.00224038	0.00603317	C2_02640C_A		Has domain(s) with predicted catalytic activity, pyridoxal phosphate binding activity and role in biosynthetic process
orf19.1590	0.657701	0.000158744	0.000615807	C2_04320W_A		Ortholog of C. dubliniensis CD36 : Cd36_18970, C. parapsilosis CDC317 : CPAR2_212800, Debaryomyces hansenii CBS767 : DEHA2F08690g and Candida guilliermondii ATCC 6260 : PGUG_01488
orf19.1591	-0.376534	0.00247404	0.00658199	C2_04310W_A	ERG10	Acetyl-CoA acetyltransferase; role in ergosterol biosynthesis; soluble in hyphae; changes in protein abundance associated with azole resistance; fluconazole or ketoconazole induced; macrophage-downregulated protein; GlcNAc-induced protein
orf19.1592	0.238833	0.0933928	0.150053	C2_04300C_A		Protein of unknown function; Spider biofilm induced
orf19.1595	0.525789	8.46825e-05	0.000357108	C4_03920W_A		Ortholog(s) have clathrin binding activity, role in clathrin-dependent endocytosis, histone H2B ubiquitination, sterol regulatory element binding protein cleavage and Dsc E3 ubiquitin ligase complex, clathrin-coated vesicle localization
orf19.1596	0.520833	0.0018128	0.00504758	C4_03910W_A	FGR28	Protein lacking an ortholog in S. cerevisiae; transposon mutation affects filamentous growth; possibly an essential gene, disruptants not obtained by UAU1 method
orf19.1597	0.0534876	0.579516	0.665262	C2_09390W_A	ABG1	Vacuolar membrane protein; depletion causes abnormal vacuolar morphology, cell separation defect, sensitivity to cell wall stress, increased hyphal branching; essential, no mammalian homolog; Cyr1-regulated; rat catheter biofilm repressed
orf19.1598	-0.586438	2.97518e-08	2.99533e-07	C2_09400C_A	ERG24	C-14 sterol reductase, has a role in ergosterol biosynthesis; mutation confers increased sensitivity to dyclonine; rat catheter and Spider biofilm repressed
orf19.1599	3.07604	2.76101e-06	1.78655e-05	C2_09410W_A		Ortholog of Candida albicans WO-1 : CAWG_06018
orf19.1600	-0.216592	0.172052	0.251354	C2_09420W_A		Ortholog of C. dubliniensis CD36 : Cd36_23530, C. parapsilosis CDC317 : CPAR2_406140, Candida tenuis NRRL Y-1498 : CANTEDRAFT_116829 and Debaryomyces hansenii CBS767 : DEHA2B01826g
orf19.1601	-0.447628	0.000629186	0.00201421	C2_09430W_A	RPL3	Ribosomal protein, large subunit; induced by ciclopirox olamine treatment; genes encoding cytoplasmic ribosomal subunits are downregulated upon phagocytosis by murine macrophages; Hap43-induced gene; Spider biofilm repressed
orf19.1604	-0.241151	0.0173775	0.0353354	C2_09460C_A		Predicted Gal4-like DNA-binding transcription factor; Spider biofilm induced
orf19.1605	0.50555	0.000261683	0.000945698	C2_09470C_A	PMS1	Putative DNA mismatch repair factor; ortholog of S. cerevisiae PMS1 which is an ATP-binding protein involved in DNA mismatch repair
orf19.1606	-0.186215	0.291958	0.390152	C3_02390W_A		Protein of unknown function; Plc1-regulated
orf19.1607	-0.899151	3.46601e-05	0.000164551	C3_02370C_A	ALR1	Putative transporter of divalent cations; hyphal-induced expression; rat catheter biofilm induced
orf19.1608	-0.00741706	0.983298	0.98809	C3_02360C_A		Has domain(s) with predicted catalytic activity, sulfuric ester hydrolase activity and role in metabolic process
orf19.1609	-1.15167	0.000249279	0.00090754	C3_02350W_A		Ortholog(s) have role in endonucleolytic cleavage in ITS1 to separate SSU-rRNA from 5.8S rRNA and LSU-rRNA from tricistronic rRNA transcript (SSU-rRNA, 5.8S rRNA, LSU-rRNA) and 90S preribosome, nucleolus localization
orf19.1610	0.853515	0.00872985	0.0195481	C3_02340W_A		Putative protein of unknown function, transcription is activated in the presence of elevated CO2
orf19.1611	0.70988	0.0107399	0.0233617	C3_02330C_A		Protein of unknown function; Spider biofilm induced
orf19.1613	-0.339001	0.000262656	0.000948143	C3_02320W_A	ILV2	Putative acetolactate synthase; regulated by Gcn4p; induced by amino acid starvation (3-AT treatment); stationary phase enriched protein
orf19.1614	1.10257	4.27608e-06	2.63108e-05	C3_02310W_A	MEP1	Ammonium permease; Mep1 more efficient permease than Mep2, Mep2 has additional regulatory role; 11 predicted transmembrane regions; low mRNA abundance; hyphal downregulated; flow model biofilm induced
orf19.1616	0.684476	0.000539677	0.00176208	C3_02300W_A	FGR23	Protein of unknown function; repressed by a1/alpha2 in white-phase cells, a-specific, alpha factor-induced; Hap43-repressed; flow model biofilm induced; Tn mutation affects filamentous growth;
orf19.1617	0.442687	0.0260237	0.0499159	C3_02290W_A		Protein similar to S. cerevisiae Ydr282cp; transposon mutation affects filamentous growth; Hap43p-repressed gene
orf19.1618	-0.0486228	0.658963	0.735595	C3_02280C_A	GFA1	Glucosamine-6-phosphate synthase, homotetrameric enzyme of chitin/hexosamine biosynthesis; inhibited by UDP-GlcNAc, FMDP, N-acyl peptide, kanosamine-6-P; functional homolog of S. cerevisiae Gfa1p; Cagrowth-phase regulated; catalytic Cys
orf19.1618.1	-0.0347007	0.827618	0.870224	C3_02270W_A		Ortholog of C. dubliniensis CD36 : Cd36_82240, C. parapsilosis CDC317 : CPAR2_405130, Candida tenuis NRRL Y-1498 : CANTEDRAFT_127317 and Debaryomyces hansenii CBS767 : DEHA2G02244g
orf19.1619	0.00867487	0.911376	0.934075	C3_02260C_A		Putative kinase subunit of RNA polymerase II carboxy-terminal domain kinase I; possibly an essential gene, disruptants not obtained by UAU1 method
orf19.1620	0.734375	0.142167	0.213903	C3_02250C_A		Protein of unknown function; induced by alpha pheromone in SpiderM medium
orf19.1621	0.29618	0.00158916	0.00452136	C3_02240C_A	GPA2	G-protein alpha subunit; regulates filamentous growth, copper resistance; involved in cAMP-mediated glucose signaling; reports differ on role in cAMP-PKA pathway, MAP kinase cascade; Gpr1 C terminus binds Gpa2; regulates HWP1 and ECE1
orf19.1622	-0.193629	0.258152	0.352124	C3_02230C_A	YCG1	Putative condensin G
orf19.1623	0.211423	0.0676584	0.113438	C3_02220W_A	CAP1	AP-1 bZIP transcription factor; apoptotic, oxidative stress response/resistance, multidrug resistance; nuclear in oxidative stress; complements S. cerevisiae yap1 mutant; oralpharyngeal candidasis-, human neutrophil, Spider biofilm induced
orf19.1624	0.283568	0.0464034	0.0821764	C3_02210C_A		Non-catalytic subunit of N-terminal acetyltransferase of the NatC type; flow model biofilm repressed
orf19.1624.1	0.127072	0.592873	0.677433	C3_02200W_A		Ortholog of C. parapsilosis CDC317 : CPAR2_405060 and Candida orthopsilosis Co 90-125 : CORT_0C04470
orf19.1625	-0.207716	0.00889111	0.0198223	C3_02190C_A		Putative ubiquinone oxidoreductase; repressed by nitric oxide; Hap43p-repressed
orf19.1626	-0.519799	2.96488e-05	0.000143704	C3_02180C_A		Deoxyhypusine synthase; catalyzes formation of deoxyhypusine, the first step in hypusine biosynthesis; Spider biofilm repressed
orf19.1628	0.583519	0.000407468	0.00138414	C3_02170C_A	LAP41	Putative aminopeptidase yscI precursor; mutant is viable; protein present in exponential and stationary growth phase yeast cultures; Spider biofilm repressed
orf19.163	-0.233775	0.0253043	0.0489017	CR_02580W_A	PAN6	Ortholog(s) have pantoate-beta-alanine ligase activity and role in pantothenate biosynthetic process
orf19.1630	-0.462357	1.06606e-05	5.82981e-05	C3_02160C_A		Ortholog(s) have P-body localization
orf19.1631	-0.269862	0.016227	0.0333675	C3_02150C_A	ERG6	Delta(24)-sterol C-methyltransferase, converts zymosterol to fecosterol, ergosterol biosynthesis; mutation confers nystatin resistance; Hap43, GlcNAc-, fluconazole-induced; upregulated in azole-resistant strain; Spider biofilm repressed
orf19.1632	0.933919	1.48104e-20	7.01354e-19	C3_02140C_A		Has domain(s) with predicted catalytic activity
orf19.1633	-0.967511	0.0145483	0.030335	C3_02130W_A	UTP4	Putative U3 snoRNA-associated protein; Hap43-induced; physically interacts with TAP-tagged Nop1; Spider biofilm induced
orf19.1634	-0.00597495	0.95361	0.965694	C3_02120W_A		Has domain(s) with predicted fatty-acyl-CoA binding activity
orf19.1635	-0.425922	2.48129e-08	2.54621e-07	C3_02110W_A	RPL12	Ribosomal protein L12, 60S ribosomal subunit; downregulated by human whole blood or polymorphonuclear cells; genes encoding cytoplasmic ribosomal subunits are downregulated upon phagocytosis by macrophage; Tbf1p-activated; Hap43p-induced
orf19.1636	0.135757	0.224018	0.313311	C3_02100W_A	STE50	Protein with sterile alpha motif (SAM) and Ras-associated domain (RAD); similar to S. cerevisiae Rad50p, which is involved in signal transduction via interaction with and regulation of MAPKKK
orf19.1637	-0.0212407	0.906202	0.930509	C3_02090C_A		Ortholog of C. dubliniensis CD36 : Cd36_82070, C. parapsilosis CDC317 : CPAR2_202790, Candida tenuis NRRL Y-1498 : CANTEDRAFT_114065 and Debaryomyces hansenii CBS767 : DEHA2D17468g
orf19.1638	0.61261	0.00395588	0.00982515	C3_02080W_A		Has domain(s) with predicted zinc ion binding activity, role in ER to Golgi vesicle-mediated transport, intracellular protein transport and COPII vesicle coat localization
orf19.1639	-0.578716	0.0632406	0.10707	C3_02070C_A		Has domain(s) with predicted oxidoreductase activity and role in oxidation-reduction process
orf19.164	0.89937	1.44205e-06	1.00316e-05	CR_02570C_A		Ortholog(s) have triglyceride lipase activity, role in triglyceride catabolic process and peroxisomal matrix localization
orf19.1641	0.629554	0.0531147	0.0923225	C3_02060W_A		Ortholog(s) have extracellular region localization
orf19.1642	-1.64393	0.000106624	0.000436675	C3_02040C_A		Ortholog of S. cerevisiae Loc1, a nuclear protein involved in asymmetric localization of ASH1 mRNA in S. cerevisiae; Hap43-induced gene; Spider biofilm induced
orf19.1643	-0.33691	0.0099025	0.0217399	C3_02030W_A		Ortholog(s) have serine-type endopeptidase activity, role in regulation of mitochondrion organization, signal peptide processing and mitochondrial inner membrane localization
orf19.1646	-1.49397	0.000149104	0.000582299	C3_02020W_A		Ortholog(s) have rRNA primary transcript binding activity
orf19.1647	-0.147101	0.574794	0.661148	C3_02010C_A		Ortholog(s) have role in ascospore wall assembly
orf19.1648	-0.33763	0.00569933	0.0135399	C3_02000W_A	RAD50	Putative DNA double-strand break repair factor; involved in response to oxidative stress and drug resistance; flow model biofilm repressed
orf19.1649	-0.276344	4.48954e-05	0.000206042	C3_01990W_A	RNA1	Putative GTPase-activating protein; protein level decreases in stationary phase cultures; Spider biofilm repressed
orf19.1650	-0.32726	0.00352395	0.00892221	C3_01980C_A	TOM6	Predicted component of the TOM (translocase of outer membrane) complex, involved in protein import into mitochondria
orf19.1651	-0.288172	0.548506	0.637795	C3_01970C_A		Ortholog of C. dubliniensis CD36 : Cd36_81960, Pichia stipitis Pignal : psti_CGOB_00163, Candida tropicalis MYA-3404 : CTRG_02378 and Candida albicans WO-1 : CAWG_02525
orf19.1652	0.700952	0.00191868	0.00530313	C3_01960C_A	POX1-3	Predicted acyl-CoA oxidase; farnesol regulated; stationary phase enriched protein; Spider biofilm induced
orf19.1653	0.994749	9.73158e-06	5.3679e-05	C3_01950C_A		Has domain(s) with predicted integral component of membrane localization
orf19.1654	-0.140803	0.167051	0.245432	C3_01940C_A		Predicted membrane protein; induced by prostaglandins
orf19.1655	0.625789	0.0934891	0.150132	C3_01930W_A	PXP2	Putative acyl-CoA oxidase; enzyme of fatty acid beta-oxidation; induced during macrophage infection; opaque specific transcript; putative peroxisome targeting signal; Spider biofilm induced
orf19.1655.3	0.0528017	0.50559	0.600007	C3_01910C_A		Ortholog(s) have phosphatidic acid binding, phosphatidylinositol-3,5-bisphosphate binding, phosphatidylinositol-3-phosphate binding, sphingolipid binding activity
orf19.1656	1.20369	1.26291e-22	6.7847e-21	C3_01900C_A		Protein with a predicted FYVE/PHD zinc finger domain; Hap43-repressed; Spider biofilm induced
orf19.1658	-0.0961992	0.460591	0.559164	C3_01890C_A		Ortholog(s) have cell cortex localization
orf19.1659	0.512346	0.000212196	0.000789161	C3_01880W_A	ALG8	Putative glucosyltransferase involved in cell wall mannan biosynthesis; transcription is elevated in nik1 and sln1 homozygous null mutants, but not in the chk1 null mutant; possibly an essential gene, disruptants not obtained by UAU1 method
orf19.166	0.374599	0.02408	0.0468625	CR_02560C_A	ASG1	Gal4p family zinc-finger transcription factor with similarity to S. cerevisiae Asg1p
orf19.1661	-0.399128	1.43315e-06	9.98054e-06	C3_01860C_A	DBP5	Ortholog(s) have RNA helicase activity, RNA-dependent ATPase activity, inositol hexakisphosphate binding activity and role in poly(A)+ mRNA export from nucleus, translational termination
orf19.1662	-0.831294	7.03333e-09	8.0293e-08	C3_01850W_A		Ortholog(s) have structural constituent of ribosome activity and mitochondrial small ribosomal subunit localization
orf19.1663	-0.498048	0.0485991	0.0854259	C3_01830C_A	MNT2	Alpha-1,2-mannosyl transferase; adds 3rd mannose in cell-wall mannoprotein biosynthesis; partially redundant with Mnt1; role in adherence and virulence; expressed in yeast and hyphae; fungal-specific; Hap43-induced; Spider biofilm induced
orf19.1664	0.871551	4.33123e-05	0.000199924	C3_01820W_A		Protein of unknown function; expression downregulated in an ssr1 null mutant
orf19.1665	0.340636	4.29134e-05	0.000198657	C3_01810C_A	MNT1	Alpha-1,2-mannosyl transferase; predicted type II Golgi membrane protein; adds 2nd mannose during cell-wall mannoprotein biosynthesis; required for wild-type virulence and adherence to epithelial cells; Hap43-induced
orf19.1666	-0.411711	0.000676693	0.00215015	C3_01800C_A		Ortholog of Dig2, a MAP kinase-responsive inhibitor of Ste12; regulates mating-specific genes and invasive growth in S. cerevisiae; induced by alpha pheromone in SpiderM medium
orf19.1667	0.131214	0.242187	0.333757	C3_01790C_A		Protein with a predicted SWI/SNF-related matrix-associated actin-dependent regulator of chromatin subfamily domain; Hap43-repressed gene
orf19.1667.1	-0.331757	0.00727294	0.0167131	C3_01780C_A		Ortholog(s) have role in mitochondrial respiratory chain complex IV assembly and mitochondrial intermembrane space localization
orf19.1668	-0.502163	0.00370402	0.00931495	C3_01770C_A		Protein of unknown function; expression downregulated in an ssr1 null mutant
orf19.1669	-0.25566	0.00625969	0.014664	C3_01760W_A	AFG3	Similar to S. cerevisiae Afg3p, a subunit of the mitochondrial inner membrane m-AAA protease; likely to be essential for growth, based on an insertional mutagenesis strategy
orf19.1670	0.470635	0.000962805	0.00290066	C3_01750C_A	BRO1	Class E vacuolar protein sorting factor; role in transport from multivesicular body to vacuole; not involved in Rim101 pathway; macrophage and pseudohyphal-repressed; flow model biofilm induced
orf19.1671	-0.390092	0.0002127	0.000790575	C3_01730C_A	UTR2	Putative GPI anchored cell wall glycosidase; role in adhesion, hyphal growth on Spider (not serum) medium; chitin-binding, glycosyl hydrolase domains; induced during cell wall regeneration; mRNA in yeast-form cells; Spider biofilm induced
orf19.1671.1	0.121343	0.893487	0.920261	C3_01740C_A		Predicted ORF added to Assembly 21 based on sequence re-analysis
orf19.1672	0.189935	0.0115721	0.0249176	C3_01720C_A		Alpha subunit of COPI vesicle coatomer complex; role in ER to Golgi vesicle-mediated transport, retrograde vesicle-mediated transport, Golgi to ER transport; flow model biofilm repressed
orf19.1673	-0.720493	0.00933359	0.0206519	C3_01710C_A	PPT1	Putative serine/threonine phosphatase; induced in high iron
orf19.1674	0.143499	0.192872	0.277273	C3_01700W_A	CDC53	Cullin, a scaffold subunit of the SCF ubiquitin-ligase complexes; depletion leads to increased filamentous growth and premature cell death
orf19.1675	0.242991	0.00604751	0.0142558	C3_01690W_A		Ortholog(s) have role in positive regulation of catalytic activity
orf19.1676	0.685828	7.96879e-09	9.01672e-08	C3_01680C_A		Predicted potassium ion transporter; Spider biofilm induced
orf19.1677	0.83709	3.53478e-25	2.19397e-23	C3_01670W_A		Protein of unknown function; transcript detected on high-resolution tiling arrays
orf19.1678	0.688856	1.40185e-13	3.46023e-12	C3_01660W_A		Protein of unknown function; transcript detected on high-resolution tiling arrays
orf19.1679	1.01389	4.3237e-07	3.42097e-06	C3_01640C_A		Ortholog of C. dubliniensis CD36 : Cd36_81550, C. parapsilosis CDC317 : CPAR2_503570, Candida tenuis NRRL Y-1498 : cten_CGOB_00261 and Debaryomyces hansenii CBS767 : DEHA2D15378g
orf19.168	-0.88652	0.00361978	0.00914314	CR_02550C_A		Ortholog(s) have role in U4 snRNA 3'-end processing, exonucleolytic trimming to generate mature 3'-end of 5.8S rRNA from tricistronic rRNA transcript (SSU-rRNA, 5.8S rRNA and LSU-rRNA), more
orf19.1680	-0.0247123	0.820805	0.866194	C3_01630W_A	TFP1	Subunit of vacuolar H+-ATPase; stationary phase enriched protein; sumoylation target; Spider biofilm repressed
orf19.1681	1.27969	1.65871e-15	4.95521e-14	C3_01620W_A		Ortholog of C. dubliniensis CD36 : Cd36_81530, C. parapsilosis CDC317 : CPAR2_503590, Candida tenuis NRRL Y-1498 : CANTEDRAFT_115755 and Debaryomyces hansenii CBS767 : DEHA2D15334g
orf19.1682	-0.205679	0.0138176	0.0289911	C3_01610W_A		Membrane protein; Hap43p-repressed gene; repressed by nitric oxide
orf19.1683	-0.0725577	0.68053	0.753095	C3_01600W_A	PPH21	Catalytic subunit of protein phosphatase of the Type 2A-related family (serine/threonine-specific), involved in dephosphorylation of septin Sep7p; caspofungin repressed; possibly an essential gene, disruptants not obtained by UAU1 method
orf19.1684	0.110609	0.345988	0.445768	C3_01590W_A		Ortholog of C. dubliniensis CD36 : Cd36_81500, C. parapsilosis CDC317 : CPAR2_503620, Candida tenuis NRRL Y-1498 : CANTEDRAFT_93693 and Debaryomyces hansenii CBS767 : DEHA2D15268g
orf19.1685	-0.126573	0.297751	0.396402	C3_01580W_A	ZCF7	Predicted Zn(II)2Cys6 transcription factor; mutant shows reduced colony wrinkling on Spider medium and is unable to utilize mannitol as a carbon source; mutants have increased colonization of mouse kidneys
orf19.1686	0.0837449	0.515967	0.609493	C3_01570W_A		Has domain(s) with predicted phosphotransferase activity, alcohol group as acceptor activity and role in carbohydrate metabolic process
orf19.1687	-1.37763	0.000463161	0.00154299	C3_01560W_A		Ortholog of S. cerevisiae Prp43, an RNA helicase in the DEAH-box family that functions in both RNA polymerase I and polymerase II transcript metabolism; Hap43-induced gene
orf19.169	0.0201161	0.919153	0.940033	CR_02540W_A	CHO2	Putative phosphatidyl-ethanolamine N-methyltransferase; fungal-specific (no human or murine homolog); amphotericin B repressed; Hap43p-induced gene
orf19.1690	-0.466424	0.00282471	0.00737547	C3_01550C_A	TOS1	Protein similar to alpha agglutinin anchor subunit; secreted; exogenously expressed protein is a substrate for Kex2 processing in vitro; fluconazole-induced; induced by alpha pheromone in SpiderM medium; Hap43-induced
orf19.1691	2.35227	3.12104e-05	0.000150021	C3_01540W_A		Plasma-membrane-localized protein; filament induced; Hog1, ketoconazole, fluconazole and hypoxia-induced; regulated by Nrg1, Tup1, Upc2; induced by prostaglandins; flow model biofilm induced; rat catheter and Spider biofilm repressed
orf19.1693	-0.324221	0.139364	0.210428	C3_01530C_A	CAS4	RAM cell wall integrity signaling network protein; cell separation, azole sensitivity; needed for hyphal growth; insertion mutation near 3' end of gene increases caspofungin sensitivity; pheromone/hyphal induced; flow biofilm repressed
orf19.1697	-1.33747	1.11664e-06	8.07543e-06	C3_01520C_A		Ortholog(s) have role in cytoplasmic translation, poly(A)+ mRNA export from nucleus and cytoplasm, polysomal ribosome localization
orf19.1698	0.184812	0.236993	0.327589	C3_01510W_A		Ortholog(s) have phosphatidate phosphatase activity, role in actin cytoskeleton organization, cellular lipid metabolic process and actin cortical patch localization
orf19.1699	0.544763	0.0174513	0.035465	C3_01500C_A	BZZ1	Protein similar to S. cerevisiae Bzz1p, which is an SH3 domain protein involved in the regulation of actin polymerization
orf19.17	1.76064	4.06137e-13	9.44158e-12	C2_06370C_A	SCP1	Putative cortical actin cytoskeleton protein; constitutive expression independent of MTL or white-opaque status
orf19.1700	-0.666006	5.78523e-11	9.78438e-10	C3_01490W_A	RPS7A	Ribosomal protein S7; genes encoding cytoplasmic ribosomal subunits, translation factors, and tRNA synthetases are downregulated upon phagocytosis by murine macrophage; Spider biofilm repressed
orf19.1701	0.430523	0.000126028	0.000503876	C3_01480C_A	RKI1	Ortholog(s) have ribose-5-phosphate isomerase activity and role in pentose-phosphate shunt, pyridoxine biosynthetic process
orf19.1702	0.119656	0.419385	0.520637	C3_01470W_A	ARF3	Similar to but not orthologous to S. cerevisae Arf3; transcript filament induced; Tup1 regulated; rat catheter biofilm repressed (see Locus History Note for Assembly 19 correction)
orf19.1704	0.504405	0.0105722	0.0230519	C3_01460C_A	FOX3	Putative peroxisomal 3-oxoacyl CoA thiolase; transcript regulated by white-opaque switch; Spider biofilm induced
orf19.1706	0.656973	0.00703216	0.0162298	C3_01450C_A	MET18	Putative protein with a predicted role in nucleotide excision repair (NER) and RNA polymerase II (RNAP II) transcription; Plc1p-regulated
orf19.1707	0.715726	0.153764	0.229087	C3_01440C_A		Ortholog of Candida albicans WO-1 : CAWG_02476
orf19.1708	-1.33895	0.000199021	0.000744999	C3_01430W_A		Protein of unknown function; Spider biofilm induced
orf19.1709	0.342267	0.00569304	0.01353	C3_01420C_A		Sterol carrier domain protein; alkaline downregulated; colony morphology-related gene regulation by Ssn6; Spider biofilm induced
orf19.171	-1.03919	0.00306255	0.0078947	CR_02530W_A	DBP2	Putative DEAD-box family ATP-dependent RNA helicase; flucytosine induced; repressed in core stress response
orf19.1710	0.450735	0.00426361	0.0104957	C3_01410C_A	ALI1	Putative NADH-ubiquinone oxidoreductase; in detergent-resistant membrane fraction (possible lipid raft component); predicted N-terminal acetylation; nitric oxide-repressed; plasma membrane-localized; protein decreases in stationary phase
orf19.1711	0.750661	7.13169e-05	0.000306816	C3_01400W_A	END3	Regulated by Gcn4p; induced in response to amino acid starvation (3-aminotriazole treatment)
orf19.1712	0.424268	0.00476029	0.0115406	C3_01390C_A	GEA2	Putative ARF GTP/GDP exchange factor; induced in low iron; flow model biofilm repressed
orf19.1714	0.613937	0.000279801	0.00100211	C3_01370C_A	PGA44	Putative GPI-anchored protein
orf19.1715	-0.819973	0.000854849	0.00262238	C3_01360C_A	IRO1	Protein with a role in iron utilization, pathogenesis; both IRO1 and adjacent URA3 are mutated in strain CAI4; suppresses S. cerevisiae aft1 mutant low-iron growth defect; hyphal-induced; reports differ about iron regulation
orf19.1716	-0.386402	1.35949e-05	7.1775e-05	C3_01350C_A	URA3	Orotidine-5'-phosphate decarboxylase; pyrimidine biosynthesis; gene used as genetic marker; decreased expression when integrated at ectopic chromosomal locations can cause defects in hyphal growth and virulence; Spider biofilm repressed
orf19.1717	0.232731	0.372271	0.472185	C3_01340W_A		Ortholog of C. dubliniensis CD36 : Cd36_81270, C. parapsilosis CDC317 : CPAR2_502880, Candida tenuis NRRL Y-1498 : CANTEDRAFT_101483 and Debaryomyces hansenii CBS767 : DEHA2A11990g
orf19.1718	-0.0885128	0.489281	0.585324	C3_01330W_A	ZCF8	Predicted Zn(II)2Cys6 transcription factor; repressed by fluphenazine treatment; required for yeast cell adherence to silicone substrate
orf19.1719	1.11438	3.22848e-07	2.63597e-06	C3_01320C_A	SGA1	Putative glucoamylase; induced in oralpharyngeal candidasis; rat catheter and Spider biofilm induced
orf19.172	-1.06269	0.000840804	0.00258426	CR_02520W_A	RPC19	Putative RNA polymerases I and III subunit AC19; Hap43-induced; rat catheter biofilm induced
orf19.1720	0.164905	0.613019	0.694987	C3_01310W_A		Ortholog(s) have role in mitotic recombination
orf19.1721	-0.360516	0.249882	0.342737	C3_01300C_A	NCE103	Carbonic anhydrase; converts of CO2 to bicarbonate; essential for virulence in host niches with limited CO2, normal white-opaque switch; Mnl1-induced in weak acid stress; Hap43-induced gene; F-12/CO2, rat catheter, Spider biofilm induced
orf19.1722	0.342384	0.65022	0.728124	C3_01290W_A		Ortholog of Candida albicans WO-1 : CAWG_02462
orf19.1723	0.836315	8.45562e-09	9.48365e-08	C3_01280W_A		Ortholog(s) have role in response to purine-containing compound
orf19.1724	3.62841	1.06222e-23	6.06321e-22	C3_01270W_A		Protein of unknown function; induced by nitric oxide independent of Yhb1p
orf19.1725	-0.377284	0.0274464	0.0522062	C3_01260C_A		Putative adhesin-like protein; highly expressed in white cells during pheromone response; required for adhesion, hyphal growth and biofilm formation
orf19.1727	-0.00678562	0.97449	0.981707	C3_01250W_A	PMC1	Vacuolar calcium P-type ATPase; transcript regulated by calcineurin and fluconazole; mutant shows increased resistance to fluconazole, lithium; increased sensitivity to calcium; Spider biofilm induced
orf19.1728	1.39917	0.00432061	0.0106074	C3_01230C_A		Ortholog of C. dubliniensis CD36 : Cd36_81190, C. parapsilosis CDC317 : CPAR2_503840, Debaryomyces hansenii CBS767 : DEHA2A09042g and Pichia stipitis Pignal : PICST_42519
orf19.1729	0.967839	2.79052e-05	0.000135974	C3_01220W_A		Putative transcription factor with zinc finger DNA-binding motif
orf19.173	0.652831	1.00694e-05	5.53512e-05	CR_02510W_A		C2H2 transcription factor; induced by Mnl1 under weak acid stress
orf19.1730	0.263414	0.00973409	0.0213996	C3_01210C_A		HMG-box protein; Spider biofilm repressed
orf19.1734	-0.145683	0.168645	0.247452	CR_04720C_A		Putative ATPase and nucleosome spacing factor; heterozygous null mutant displays sensitivity to virgineone
orf19.1735	-0.163663	0.693985	0.763974	CR_04710W_A		Ortholog(s) have U2-type spliceosomal complex localization
orf19.1736	0.702007	4.62762e-06	2.80155e-05	CR_04680C_A		Protein of unknown function; transcript detected on high-resolution tiling arrays
orf19.1737	1.07974	0.000828724	0.00255327	CR_04670C_A		Ortholog of Candida albicans WO-1 : CAWG_01802
orf19.1738	0.200585	0.269686	0.364889	CR_04660C_A	UGP1	UTP-glucose-1-phosphaturidyl transferase; localizes to yeast, not hyphal cell surface; Hog1-repressed; stationary phase enriched; induced in oralpharyngeal candidasis; rat catheter biofilm repressed; Bcr1-repressed in RPMI a/a biofilms
orf19.1738.1	-0.809845	3.73865e-09	4.4426e-08	CR_04650W_A		Protein involved in microtubule morphogenesis; required for protection from excess free beta-tubulin; possibly involved the beta-tubulin folding; Spider biofilm repressed
orf19.1741	0.448694	0.0225826	0.0443535	CR_04640W_A	DIT1	Ortholog(s) have catalytic activity and role in ascospore wall assembly
orf19.1742	-0.323721	0.00941085	0.0207891	C2_10360C_A	HEM3	Hydroxymethylbilane synthase; converts 4-porphobilinogen to hydroxymethylbilane in heme biosynthesis; induced in high iron, CO2; alkaline repressed; regulated by Sef1, Sfu1, and Hap43; rat catheter and Spider biofilm induced
orf19.1743	0.163978	0.472922	0.570667	C2_10350C_A	ACS1	Acetyl-CoA synthetase; induced by human neutrophils; fluconazole-repressed; regulated by Nrg1/Mig1; colony morphology-related gene regulation by Ssn6; only in stationary phase cultures; rat catheter biofilm repressed, Spider biofilm induced
orf19.1744	0.352428	0.10227	0.161714	C2_10340W_A	HEM4	Putative uroporphyrinogen III synthase; induced in high iron or elevated CO2; alkaline, Hap43-repressed
orf19.1745	0.563917	0.00641106	0.0149475	C2_10330C_A		Protein of unknown function; Hap43-repressed gene
orf19.1746	1.03536	1.73199e-05	8.92232e-05	C2_10320C_A		Protein similar to S. cerevisiae meiosis-specific, spore-wall-localized protein Ssp2p, which is required for wild-type outer spore wall formation in S. cerevisiae; possibly an essential gene (UAU1 method); Hap43p-repressed
orf19.1747	-0.329788	0.00264258	0.00697235	C2_10310C_A	KIP2	Putative kinesin-related motor protein involved in mitotic spindle positioning; repressed by alpha pheromone in SpiderM medium; periodic mRNA expression, peak at cell-cycle G2/M phase
orf19.1748	1.07984	7.49389e-06	4.25853e-05	C2_10300C_A		Protein of unknown function; shows colony morphology-related gene regulation by Ssn6
orf19.175	0.239749	0.0723057	0.120003	CR_02500W_A		Ortholog of C. dubliniensis CD36 : Cd36_27430, C. parapsilosis CDC317 : CPAR2_802450, Candida tenuis NRRL Y-1498 : CANTEDRAFT_113969 and Debaryomyces hansenii CBS767 : DEHA2A13002g
orf19.1750	0.306371	0.00394	0.00980064	C2_10290W_A	SLR1	Protein similar to mammalian SR-like RNA splicing factor; involved in filamentous growth and virulence; gene has intron; Spider biofilm repressed
orf19.1751	0.245889	0.00307498	0.00792037	C2_10280C_A	SPT23	Protein involved in regulation of unsaturated fatty acid biosynthesis; controls the expression of the Ole1p delta-9-fatty acid desaturase
orf19.1753	-0.800953	0.00992937	0.0217914	C2_10270W_A	PUS7	Pseudouridine synthase; catalyzes pseudouridylation in U2 snRNA, 5S rRNA, cytoplasmic tRNAs and in pre-tRNA(Tyr); F-12/CO2 early biofilm induced
orf19.1754	0.325326	0.00363142	0.00916733	C2_10260C_A	CMK2	Putative calmodulin-dependent protein kinase; involved in cell wall integrity and oxidative stress response
orf19.1755	-0.382694	0.0149583	0.0310582	C2_10250C_A	SET2	Ortholog(s) have histone methyltransferase activity (H3-K36 specific) activity
orf19.1756	-0.153007	0.309649	0.408583	C2_10240W_A	GPD1	Glycerol-3-phosphate dehydrogenase; glycerol biosynthesis; regulated by Efg1; regulated by Tsa1, Tsa1B under H2O2 stress conditions; Sflow model and Spider biofilm induced
orf19.1757	-0.102029	0.660899	0.736984	C2_10230W_A		Putative C2H2 transcription factor; expression upregulated in clinical isolates from HIV+ patients with oral candidiasis; Spider biofilm induced
orf19.1759	-0.219381	0.0257796	0.0495071	C2_10220C_A	PHO23	Ortholog(s) have methylated histone binding activity
orf19.176	1.14939	2.08282e-07	1.76364e-06	CR_02490W_A	OPT4	Oligopeptide transporter; detected at germ tube plasma membrane; transcript inducede during phagocytosis by macrophages; fungal-specific; Hap43-repressed; merged with orf19.2292 in Assembly 20; rat catheter and Spider biofilm induced
orf19.1760	-0.663756	4.29268e-13	9.90725e-12	C2_10210C_A	RAS1	RAS signal transduction GTPase; regulates cAMP and MAP kinase pathways; role in hyphal induction, virulence, apoptosis, heat-shock sensitivity; nonessential; plasma membrane-localized; complements viability of S. cerevisiae ras1 ras2 mutant
orf19.1761	0.296512	0.0543396	0.0940934	C2_10200W_A		Predicted olichyl-diphosphooligosaccharide-protein glycotransferase; role in protein N-linked glycosylation; Spider biofilm repressed
orf19.1762	0.0225365	0.814464	0.861636	C2_10190C_A	OCA1	Putative protein phosphatase of the PTP family (tyrosine-specific); ortholog of S. cerevisiae Oca1; mutant is viable; mutant shows virulence defect
orf19.1763	0.107815	0.547396	0.636853	C2_10180W_A	IFR1	Predicted oxidoreductase/dehydrogenase; induced by nitric oxide; rat catheter and Spider biofilm induced
orf19.1764	0.554474	4.31464e-07	3.41803e-06	C2_10170C_A		Protein of unknown function; rat catheter and Spider biofilm induced
orf19.1765	0.336125	0.0493631	0.0866259	C2_10160W_A		Secreted protein; fluconazole-induced
orf19.1766	-0.207931	0.39523	0.496016	C2_10150W_A		Secreted protein; fluconazole-induced
orf19.1767	0.232552	0.251296	0.344455	C2_10140W_A		Ortholog(s) have protein-containing complex scaffold activity, thiol-dependent ubiquitin-specific protease activity and role in RNA splicing, histone H3-K4 methylation, histone H3-K79 methylation, histone deubiquitination
orf19.1768	0.380748	0.0669794	0.112447	C2_10130W_A		Ortholog of C. parapsilosis CDC317 : CPAR2_407480, C. dubliniensis CD36 : Cd36_24170, Candida orthopsilosis Co 90-125 : CORT_0C06830 and Spathaspora passalidarum NRRL Y-27907 : SPAPADRAFT_65786
orf19.1769	0.327944	0.0515616	0.08999	C2_10120W_A		Ortholog(s) have G-protein beta/gamma-subunit complex binding, actin binding activity, role in positive regulation of transcription from RNA polymerase II promoter by pheromones, protein folding and cytoplasm localization
orf19.177	-0.332385	0.0800614	0.131136	C1_06320W_A		Has domain(s) with predicted phosphatidylinositol binding activity and role in cell communication
orf19.1770	-0.2041	0.189862	0.273622	C2_10110W_A	CYC1	Cytochrome c; complements defects of S. cerevisiae cyc1 cyc7 double mutant; induced in high iron; alkaline repressed; repressed by nitric oxide; Hap43-dependent repression in low iron; regulated by Sef1, Sfu1
orf19.1771	0.365381	0.148673	0.222279	C2_10100W_A	CWC22	Predicted spliceosome-associated protein; role in pre-mRNA splicing; Spider biofilm induced
orf19.1772	-0.955936	0.0114577	0.0247213	C2_10090C_A		Ortholog of S. cerevisiae : MRX1, C. glabrata CBS138 : CAGL0J03278g, C. dubliniensis CD36 : Cd36_24130, C. parapsilosis CDC317 : CPAR2_407430 and Candida tenuis NRRL Y-1498 : cten_CGOB_00234
orf19.1773	-0.0126948	0.914989	0.936576	C2_10080W_A	RAP1	Transcription factor; binds telomeres and regulatory sequences in DNA; involved in telomere maintenance; represses hyphal growth under yeast-favoring conditions; similar to (but shorter than) S. cerevisiae Rap1
orf19.1774	1.6596	2.58529e-05	0.000126747	C2_10070W_A		Predicted dehydrogenase; transcript upregulated in an RHE model of oral candidiasis; virulence-group-correlated expression; Spider biofilm repressed
orf19.1776	0.881001	1.83803e-05	9.40793e-05	C2_10060C_A		Putative pantetheine-phosphate adenylyltransferase (PPAT); which catalyzes 4th step in coenzyme A biosynthesis from pantothenate; rat catheter biofilm repressed
orf19.1777	0.496477	0.00119628	0.00352596	C2_10050W_A		Ortholog(s) have endopeptidase activity, thiol-dependent ubiquitin-specific protease activity
orf19.1778	0.948934	0.00595188	0.0140615	C2_10040W_A		Dubious open reading frame
orf19.1779	-0.210745	0.0170775	0.0348472	C2_10030C_A	MP65	Cell surface mannoprotein; cell-wall glucan metabolism, adhesion; adhesin motif; O-glycosylation; induced by heat, germ tube formation, wall regeneration; mycelial antigen; diagnostic marker; fluconazole-repressed; Spider biofilm induced
orf19.178	0.153406	0.289088	0.387126	CR_06930W_A		Ortholog of C. dubliniensis CD36 : Cd36_32460, C. parapsilosis CDC317 : CPAR2_205480, Candida tenuis NRRL Y-1498 : CANTEDRAFT_115156 and Debaryomyces hansenii CBS767 : DEHA2E22154g
orf19.1780	1.14619	0.0131924	0.0278678	C2_10020C_A		Has domain(s) with predicted catalytic activity
orf19.1782	0.0229194	0.82927	0.871674	C2_10010C_A		Membrane-localized protein of unknown function
orf19.1782.1	0.99233	5.22257e-12	1.04993e-10	C2_10000C_A		Ortholog of C. parapsilosis CDC317 : CPAR2_407200.1, C. dubliniensis CD36 : Cd36_24070, Pichia stipitis Pignal : PICST_31669 and Spathaspora passalidarum NRRL Y-27907 : spas_CGOB_00103
orf19.1783	-0.313345	0.102719	0.16221	C2_09990C_A	YOR1	Protein similar to S. cerevisiae Yor1; ABC-type plasma membrane transporter involved in resistance to aureobasidin A; white cell type-specific transcript; Spider biofilm induced
orf19.1785	0.903704	2.57174e-10	3.82352e-09	C2_09980W_A		Protein with a PI31 proteasome regulator domain; Hap43-repressed; flow model biofilm induced
orf19.1789	0.78827	0.001275	0.00371517	C4_05310W_A		Ortholog of S. cerevisiae : MRX12, C. glabrata CBS138 : CAGL0J11110g, C. dubliniensis CD36 : Cd36_44970, C. parapsilosis CDC317 : CPAR2_500860 and Candida tenuis NRRL Y-1498 : CANTEDRAFT_113509
orf19.1789.1	0.284617	0.00329321	0.00841131	C4_05320W_A	LYS1	Saccharopine dehydrogenase (biosynthetic); enzyme of alpha-aminoadipate lysine biosynthesis pathway; functionally complements S. cerevisiae lys1 mutation; fungal-specific (no human or murine homolog)
orf19.1791	-0.9005	0.00885317	0.0197729	C4_05330C_A		Putative protein with a predicted role in 60S ribosomal subunit biogenesis; Hap43p-induced gene; ortholog of S. cerevisiae MAK11
orf19.1792	0.598067	5.29085e-05	0.000237807	C4_05340W_A		Ortholog(s) have ubiquitin protein ligase activity
orf19.1793	0.148444	0.284478	0.381512	C4_05350W_A		Ortholog(s) have phosphatidylinositol-3,5-bisphosphate binding, phosphatidylinositol-3-phosphate binding, phosphatidylinositol-4-phosphate binding, phosphatidylinositol-5-phosphate binding activity
orf19.1794	-0.289503	0.248563	0.341513	C4_05360C_A		Ortholog(s) have mRNA 5'-UTR binding, pre-mRNA intronic binding, translation regulator activity and role in Group I intron splicing, mitochondrial mRNA processing, positive regulation of mitochondrial translation
orf19.1795	-0.404631	5.53606e-05	0.00024612	C4_05370W_A	PUF3	RNA-binding protein involved in regulation of mitochondrial biogenesis
orf19.1795.1	0.220514	0.292335	0.390492	C4_05380C_A		Ortholog(s) have role in protein targeting to ER, signal peptide processing and signal peptidase complex localization
orf19.1796	0.832168	6.01745e-06	3.53906e-05	C4_05390W_A		Putative glyoxylate reductase; acts on glyoxylate and hydroxypyruvate substrates; Spider biofilm repressed
orf19.1797	-0.585999	0.00923766	0.0204815	C4_05400C_A		D-arabinose 5-phosphate isomerase; has GutQ domain which is associated with phosphosugar binding; other biofilm induced; rat catheter and Spider biofilm induced; F-12/CO2 early biofilm induced
orf19.1798	0.173818	0.418567	0.519895	C4_05420C_A	TSC2	Putative GTPase-activating protein; similar to mammalian tuberin; involved in control of filamentous growth; mutants are viable
orf19.1799	-0.312665	0.0154221	0.0319383	C4_05430C_A	GAP5	General amino acid permease; fungal-specific (no human or murine homolog)
orf19.18	-0.798569	9.20909e-07	6.82198e-06	C2_06390C_A	IMH3	Inosine monophosphate (IMP) dehydrogenase; enzyme of GMP biosynthesis; target of mycophenolic acid and mizoribine monophosphate; antigenic during infection; repressed in core stress response; snoRNA snR54 encoded within IMH3 intron
orf19.1800	0.886087	1.09049e-08	1.19891e-07	C4_05440C_A		Protein of unknown function; Spider biofilm induced
orf19.1801	-0.148136	0.256531	0.350503	C4_05450C_A	CBR1	Putative cytochrome B5 reductase; plasma membrane-localized
orf19.1802	-0.377559	0.000112274	0.000455437	C4_05460C_A	OFD1	Putative prolyl hydroxylase family member; regulates Ume6p stability in response to oxygen; inhibited by hypoxia; repressed by prostaglandins; Spider biofilm induced
orf19.1803	-0.0163347	0.93773	0.953692	CR_04910W_A	CDC43	Beta subunit of heterodimeric protein geranylgeranyltransferase type I; GGTase I enzyme binds zinc, is Mg-dependent; Cdc42p is GGTase I substrate
orf19.1804	-0.187574	0.172602	0.251986	CR_04920W_A		Ortholog(s) have glycine transmembrane transporter activity, role in glycine import into mitochondrion, heme biosynthetic process and mitochondrion localization
orf19.1805	0.0847569	0.48974	0.585599	CR_04930W_A	PEX14	Ortholog(s) have peroxisome matrix targeting signal-1 binding, peroxisome matrix targeting signal-2 binding, protein binding, bridging activity
orf19.1806	-0.308609	0.256783	0.350547	CR_04940W_A		Ortholog of C. dubliniensis CD36 : Cd36_30340, C. parapsilosis CDC317 : CPAR2_203900, Candida tenuis NRRL Y-1498 : CANTEDRAFT_113094 and Debaryomyces hansenii CBS767 : DEHA2G22374g
orf19.1808	0.294844	0.0853042	0.138695	CR_04950W_A	MED5	RNA polymerase II mediator complex subunit; transcription positively regulated by Tbf1p
orf19.1813	0.0507996	0.658398	0.735349	CR_07100W_A	FLC2	Protein involved in heme uptake; putative FAD transporter, similar to S. cerevisiae Flc2p
orf19.1814	0.406528	6.52594e-05	0.000284228	CR_07090W_A	STT4	Putative phosphatidylinositol-4-kinase
orf19.1815	-1.06386	3.68871e-06	2.31422e-05	CR_07080W_A		Ortholog of S. cerevisae/S. pombe Tif6; constituent of 66S pre-ribosomal particles; Spider biofilm induced
orf19.1816	0.171123	0.324942	0.42344	CR_07070C_A	ALS3	Cell wall adhesin; epithelial adhesion, endothelial invasion; alleles vary in adhesiveness; immunoprotective in mice; binds SspB adhesin of S. gordonii in mixed biofilm; induced in/required for Spider biofilm; flow model biofilm repressed
orf19.182	-0.464363	0.0265337	0.0507873	C2_04820W_A		Ortholog(s) have rRNA (guanine-N1-)-methyltransferase activity, role in rRNA modification and mitochondrion localization
orf19.1821	-0.992132	0.512543	0.606681	C1_06290C_A		Protein of unknown function; repressed by alpha pheromone in SpiderM medium
orf19.1822	-0.579408	5.34203e-06	3.17689e-05	C1_06280C_A	UME6	Zn(II)2Cys6 transcription factor; role in hyphal extension, virulence, adherence to plastic; rat catheter biofilm induced; has a long 5'-UTR that regulates translational efficiency and controls transition to filamentous growth
orf19.1823	-0.262305	0.060592	0.103325	C1_06270W_A		Predicted membrane protein; transcript repressed by ciclopirox olamine
orf19.1824	0.314922	0.744053	0.806259	C1_06260W_A	PGA50	Putative GPI-anchored protein; adhesin-like protein
orf19.1825	-0.410573	0.00213421	0.00578872	C1_06250W_A		Protein of unknown function; mutants are viable; filament induced; regulated by Nrg1, Rfg1, Tup1
orf19.1826	-0.207015	0.230759	0.320495	C1_06230C_A	MDM34	Putative zinc finger transcription factor; macrophage-downregulated; flow model biofilm induced; flow model and Spider biofilm induced
orf19.1827	0.287993	0.541335	0.631755	C1_06220C_A		Protein of unknown function; flow model biofilm induced; induced by alpha pheromone in SpiderM medium
orf19.1828	-0.203872	0.321774	0.420246	C1_06210W_A	BUD16	Putative pyridoxal kinase; a key enzyme in pyridoxal 5'-phosphate synthesis, the active form of vitamin B6; involved in bud-site selection and genome integrity in S. cerevisiae; induced by alpha pheromone in SpiderM medium
orf19.183	-0.480203	0.0278597	0.0528979	C2_04810W_A	HIS3	Imidazoleglycerol-phosphate dehydratase, enzyme of histidine biosynthesis; functionally complements S. cerevisiae his3-1 mutation; hyphal-induced expression; regulated by Gcn2p and Gcn4p; fungal-specific (no human or murine homolog)
orf19.1830	0.684113	0.0180465	0.0364522	C1_10580C_A		Protein of unknown function; Hap43-induced; rat catheter and Spider biofilm induced
orf19.1831	0.239523	0.626804	0.707979	C1_10600C_A		Dubious open reading frame
orf19.1832	-0.177252	0.0536969	0.0931571	C1_10610W_A	FCY23	Putative transporter; Gcn4p-regulated; more similar to S. cerevisiae Tpn1p, which is a vitamin B6 transporter, than to purine-cytosine permeases
orf19.1833	-0.700612	0.000195576	0.00073505	C1_10620W_A		Ortholog(s) have pseudouridine synthase activity
orf19.1834	0.239337	0.212934	0.300571	C1_10630C_A		Has domain(s) with predicted role in mitotic sister chromatid cohesion
orf19.1835	-0.704623	0.000201532	0.000753886	C1_10640C_A	PEA2	Putative coiled-coil polarisome; predicted role in polarized morphogenesis, cell fusion, and low affinity Ca2+ influx; rat catheter biofilm induced
orf19.1836	-0.141698	0.455035	0.554512	C1_10650W_A	APN2	Putative class II abasic (AP) endonuclease; flucytosine induced
orf19.1837	-0.0920689	0.439086	0.539512	C1_10660W_A	TBP1	Transcription initiation factor; binds TATA box sequence, binding does not require TFIIA; caspofungin repressed; functional homolog of S. cerevisiae and human TATA-binding proteins; Spider biofilm induced
orf19.1839	-1.2216	3.80552e-05	0.000178101	C1_10670C_A	RPA190	Putative RNA polymerase I subunit A190; Hap43p-induced gene; flucytosine induced
orf19.184	0.545427	0.00308296	0.00793771	C2_04800C_A	MDM10	Predicted component of the mitochondrial sorting and assembly machinery (SAM complex) and ER-mitochondria encounter structure (ERMES) complex with a role in protein import into mitochondria
orf19.1840	0.386804	0.000208335	0.000776444	C1_10680C_A		Predicted lipid-binding ER protein; involved in ER-plasma membrane tethering; Spider biofilm induced
orf19.1841	0.574254	0.0273795	0.0521099	CR_06920W_A		Protein of unknown function; Hap43-induced gene
orf19.1842	0.0165523	0.87594	0.907893	CR_06910W_A	BUD5	Predicted GTP/GDP exchange factor for Rsr1; rat catheter biofilm induced
orf19.1843	0.237198	0.19059	0.274362	CR_06900C_A	ALG6	Putative glucosyltransferase involved in cell wall mannan biosynthesis; transcription is elevated in chk1, nik1, and sln1 homozygous null mutants; repressed by nitric oxide; possibly essential gene, disruptants not obtained by UAU1 method
orf19.1844	5.01177	5.57014e-47	1.04735e-44	CR_06870C_A		Protein similar to ferric reductase Fre10p
orf19.1847	0.158007	0.419861	0.520995	CR_06860C_A	ARO10	Aromatic decarboxylase; Ehrlich fusel oil pathway of aromatic alcohol biosynthesis; alkaline repressed; protein abundance affected by URA3 expression in CAI-4 strain; Spider biofilm induced
orf19.1848.1	0.147993	0.275961	0.372041	CR_06850C_A		Ortholog of S. cerevisiae : KSH1, C. dubliniensis CD36 : Cd36_32390, C. parapsilosis CDC317 : CPAR2_203260, Candida tenuis NRRL Y-1498 : CANTEDRAFT_116778 and Debaryomyces hansenii CBS767 : DEHA2A10604g
orf19.1849	-0.625591	0.0268693	0.0513068	CR_06840W_A		Ortholog(s) have U3 snoRNA binding, rRNA binding activity, role in maturation of SSU-rRNA from tricistronic rRNA transcript (SSU-rRNA, 5.8S rRNA, LSU-rRNA) and nucleolus, small-subunit processome localization
orf19.185	-0.446637	4.19138e-05	0.000194735	C2_04790C_A		Ortholog(s) have structural constituent of ribosome activity, role in mitochondrial translational initiation and mitochondrial small ribosomal subunit localization
orf19.1850	0.231867	0.18983	0.273622	CR_06830C_A	SIW14	Putative protein phosphatase of the PTP family (tyrosine-specific), similar to S. cerevisiae Siw14p; mutant shows virulence defect; Hap43p-repressed gene
orf19.1852	0.940922	6.15575e-28	4.47201e-26	CR_06820W_A		Ortholog(s) have mitochondrion localization
orf19.1853	-0.336399	0.0061867	0.0145197	CR_06810W_A	HHT2	Putative histone H3; farnesol regulated; Hap43-induced; rat catheter and Spider biofilm repressed
orf19.1854	-0.288702	0.0118672	0.0254331	CR_06800C_A	HHF22	Putative histone H4; regulated by Efg1; flucytosine, fluconazole-induced; amphotericin B, caspofungin repressed; colony morphology-related gene regulation by Ssn6; Hap43-induced; rat catheter and Spider biofilm repressed
orf19.1855	0.227933	0.216105	0.304242	CR_06790C_A		Predicted membrane transporter, member of the anion:cation symporter (ACS) family, major facilitator superfamily (MFS); Gcn4p-regulated; flucytosine induced; ketoconazole-repressed; oxidative stress-induced via Cap1p
orf19.1856	0.25065	0.0205873	0.0408995	CR_06780W_A		Ortholog(s) have histone deacetylase activity
orf19.1857	0.823642	2.24744e-09	2.79531e-08	CR_06770C_A		Putative L-azetidine-2-carboxylic acid acetyltransferase; mutants are viable
orf19.1860	0.142027	0.173893	0.253754	CR_06760C_A	LSC2	Putative succinate-CoA ligase beta subunit; regulated by Mig1, Tup1; induced in high iron; protein present in exponential and stationary growth phase yeast cells; Spider biofilm repressed
orf19.1860.1	0.285945	0.0435084	0.0778258	C2_07650C_A		Ortholog(s) have extracellular region localization
orf19.1861	0.95216	3.1282e-07	2.56721e-06	C2_07640W_A		BAR domain-containing protein, forms heterodimer with Rvs162p that binds liposomes in vitro; flow model biofilm induced
orf19.1862	4.84154	2.24779e-31	2.08262e-29	C2_07630C_A		Possible stress protein; increased transcription associated with CDR1 and CDR2 overexpression or fluphenazine treatment; regulated by Sfu1, Nrg1, Tup1; stationary phase enriched protein; Spider biofilm induced
orf19.1863	3.28295	2.23787e-19	9.47462e-18	C2_07620W_A		Has domain(s) with predicted Rho guanyl-nucleotide exchange factor activity, role in regulation of Rho protein signal transduction and intracellular localization
orf19.1864	-0.220908	0.0156634	0.0323752	C2_07610C_A		Ortholog(s) have role in rescue of stalled ribosome, ribosome-associated ubiquitin-dependent protein catabolic process and RQC complex, cytosolic large ribosomal subunit localization
orf19.1865	-0.340706	0.00792578	0.0179679	C2_07600C_A	MCS7	S. cerevisiae ortholog Mcs7 has a role in reciprocal meiotic recombination; Spider biofilm repressed
orf19.1866	0.161064	0.229011	0.318628	C2_07590W_A	VMA10	Subunit G of the V1 peripheral membrane domain of the vacuolar H+-ATPase (V-ATPase); involved in vacuolar acidification; rat catheter biofilm repressed
orf19.1867	0.752891	3.63205e-08	3.57777e-07	C2_07580W_A		Putative malate permease; induced during macrophage infection; regulated by Gcn2 and Gcn4; putative peroxisome targeting signal; Hap43-repressed; Spider biofilm induced
orf19.1868	2.34417	6.43947e-05	0.000281391	C2_07570W_A	RNR22	Putative ribonucleoside diphosphate reductase;colony morphology-related gene regulation by Ssn6; transcript regulated by tyrosol and cell density; Hap43-repressed; Spider biofilm induced
orf19.1871	-0.316413	0.0137093	0.0288112	C2_07560W_A	SWR1	Component of the SWR1 complex, which has a role in exchanging histone variant H2AZ for histone H2A in chromatin; required for proper nucleosome positioning on WOR1 promoter
orf19.1872	-0.134931	0.139488	0.210566	C2_07550W_A		Plasma membrane protein; repressed by nitric oxide
orf19.1873	-0.0875697	0.353741	0.454384	C2_07540W_A		Protein of unknown function; Hap43-repressed gene; repressed by nitric oxide
orf19.1874	1.52742	3.56475e-05	0.000168811	C2_07530C_A		Ortholog(s) have protein serine/threonine kinase activity
orf19.1876	-0.305119	0.0702634	0.117252	C2_07520C_A		Ortholog(s) have mRNA binding activity, role in mRNA splice site selection, positive regulation of mRNA splicing, via spliceosome and U1 snRNP, U2-type prespliceosome, commitment complex, cytoplasm localization
orf19.1877	0.366007	0.0238248	0.0464459	C2_07510W_A		Has domain(s) with predicted nucleic acid binding activity
orf19.1878	0.057927	0.628137	0.708983	C2_07500C_A	MED4	RNA polymerase II core mediator complex subunit
orf19.188	-0.32767	0.0006457	0.00206492	C2_04780W_A		Ortholog of Candida albicans WO-1 : CAWG_04234
orf19.1880	0.0448735	0.739283	0.802409	C2_07490W_A	HEM15	Putative ferrochelatase involved in heme biosynthesis; transcript not regulated by iron levels and not affected by a yfh1 null mutation; Spider biofilm repressed
orf19.1881	0.229827	0.0949809	0.152146	C2_07480W_A	LPT1	Lysophospholipid acyltransferase, involved in phospholipid remodeling; role in glycerophospholipid biosynthesis; rat catheter biofilm repressed
orf19.1883	-0.393524	4.33852e-07	3.42845e-06	C2_07470W_A	YCS4	Putative condensin complex subunit; cell-cycle regulated periodic mRNA expression
orf19.1885	0.225178	0.0595482	0.101871	C2_07460W_A	TAF4	Putative TFIID subunit; mutation confers hypersensitivity to toxic ergosterol analog
orf19.1886	-1.37606	0.000104548	0.00043016	C2_07450C_A	RCL1	Putative U3-containing 90S preribosome processome complex subunit; Hap43-induced; essential; S. cerevisiae ortholog is essential; represses in core stress response;
orf19.1887	0.976585	5.35238e-11	9.10047e-10	C2_07440C_A		Ortholog(s) have sterol esterase activity, role in sterol metabolic process and integral component of membrane, lipid droplet localization
orf19.1888	0.0466995	0.738848	0.802081	C2_07430C_A		Putative nicotinamide riboside hydrolase; cleaves N-glycosidic bonds in nucleosides; pyrimidine salvage and nicotinamide riboside salvage pathways; Spider biofilm induced
orf19.1889	0.398679	0.0590524	0.101104	C2_07420W_A		Putative phosphoglycerate mutase family protein; stationary phase enriched protein; early-stage flow model biofilm induced; Spider biofilm repressed
orf19.1890	0.274062	0.0307992	0.0576684	C2_07410W_A		Ortholog(s) have acylglycerol lipase activity, triglyceride lipase activity and role in medium-chain fatty acid biosynthetic process, triglyceride metabolic process
orf19.1891	0.76239	1.44201e-05	7.56257e-05	C2_07400C_A	2001-04-01	Vacuolar aspartic proteinase; transcript equivalent in yeast-form and mycelial cells but is elevated at lower growth temperatures; upregulated iby human neutrophils; protein enriched in stationary phase; Spider biofilm induced
orf19.1893	0.495487	3.72986e-06	2.33775e-05	C2_07390C_A		Protein of unknown function; Spider biofilm repressed
orf19.1896	-0.408538	3.56016e-05	0.000168718	C2_07380W_A	SSC1	Heat shock protein; at yeast-form cell surface, not hyphae; antigenic; Gcn4-regulated; induced by amino acid starvation (3-AT) or by adherence to polystyrene; macrophage-repressed; sumoylation target; possibly essential
orf19.1897	-0.22864	0.0501723	0.0878531	C2_07370W_A		Ortholog of C. dubliniensis CD36 : Cd36_21640, C. parapsilosis CDC317 : CPAR2_105040, Candida tenuis NRRL Y-1498 : CANTEDRAFT_112352 and Debaryomyces hansenii CBS767 : DEHA2C08008g
orf19.190	0.038778	0.722379	0.788756	C2_04770W_A		Ortholog(s) have role in endoplasmic reticulum organization, histone exchange and Swr1 complex localization
orf19.1900	-1.00313	0.00043995	0.00147721	C2_07360W_A		Ortholog(s) have RNA methyltransferase activity, role in 7-methylguanosine cap hypermethylation, meiotic cell cycle, nucleologenesis, regulation of telomere maintenance via telomerase, tRNA processing and nucleolus localization
orf19.1901	-0.508038	0.0829145	0.135361	C2_07350W_A	MCM3	Putative DNA replication protein; periodic mRNA expression, peak at cell-cycle M/G1 phase; Spider biofilm induced
orf19.1902	-1.71121	0.00010065	0.000415936	C2_07340W_A	NOC4	Putative nucleolar protein; Hap43-induced; mutation confers resistance to 5-fluorocytosine (5-FC), 5-fluorouracil (5-FU), and tubercidin (7-deazaadenosine); Spider biofilm induced
orf19.1906	1.27247	2.10182e-05	0.000105719	C2_00130W_A		Protein of unknown function; flow model biofilm induced
orf19.1907	-0.12364	0.354509	0.454824	C2_00120C_A	EMC9	Ortholog of S. cerevisiae Nnf2; possible role in chromosome segregation; mutants are viable, induced during the mating process
orf19.191	0.0281212	0.750791	0.812035	C2_04760W_A	KIC1	Member of the GCK-III subfamily of eukaryotic Ste20p kinases; in RAM cell wall integrity signaling network; role in cell separation, azole sensitivity; required for hyphal growth; constitutive expression is MTL, white-opaque independent
orf19.1910	0.0277778	0.852519	0.889095	C2_00110W_A		Predicted NADH-dependent flavin oxidoreductase; Hap43-repressed gene
orf19.1911	0.308063	0.0220384	0.0434851	C2_00100C_A	PGA52	GPI-anchored cell surface protein of unknown function; Hap43p-repressed gene; fluconazole-induced; possibly an essential gene, disruptants not obtained by UAU1 method
orf19.1913	-0.208223	0.255747	0.349656	C2_00090W_A		Protein of unknown function; flow model biofilm induced
orf19.1914	0.221005	0.134901	0.204414	C2_00080C_A	FAV3	Putative alpha-1,6-mannanase; induced by mating factor in MTLa/MTLa opaque cells
orf19.1915	-0.879748	0.00013147	0.000521414	C2_00070C_A	MPP10	Putative SSU processome and 90S preribosome component; repressed in core stress response; repressed by prostaglandins
orf19.1917	0.435116	0.0269812	0.0514745	C2_00060C_A		Protein of unknown function; Spider biofilm repressed
orf19.192	0.614544	6.92059e-10	9.57647e-09	C2_04750W_A		Ortholog of C. dubliniensis CD36 : Cd36_19320, C. parapsilosis CDC317 : CPAR2_209670, Candida tenuis NRRL Y-1498 : CANTEDRAFT_113478 and Debaryomyces hansenii CBS767 : DEHA2C15136g
orf19.1920	1.678	0.0568858	0.0978925	C2_00050C_A		Ortholog of C. dubliniensis CD36 : Cd36_15040
orf19.1923	-1.58558	0.000241104	0.000884326	C2_00030W_A	RRN3	Protein with a predicted role in recruitment of RNA polymerase I to rDNA; caspofungin induced; flucytosine repressed; repressed in core stress response; repressed by prostaglandins
orf19.1925	0.0298367	0.82624	0.869347	C2_00010W_A	TLO5	Member of a family of telomere-proximal genes of unknown function; may be spliced in vivo
orf19.1926	-0.297379	0.0657597	0.110865	C5_01400W_A	SEF2	Zn(II)2Cys6 transcription factor, required for normal resistance to copper; repressed by Sfu1 in high-iron conditions; regulated by Sef1, Sfu1, and Hap43; rat catheter and Spider biofilm induced
orf19.1927	-0.937503	0.00209764	0.00570891	C5_01390C_A	SNM1	Protein similar to RNase MRP RNA binding protein; ciclopirox olamine induced; regulated by Sef1, Sfu1, and Hap43; Spider biofilm induced
orf19.193	0.43652	0.189983	0.273735	C2_04740C_A		Ortholog of C. dubliniensis CD36 : Cd36_19310, C. parapsilosis CDC317 : CPAR2_209710, Candida tenuis NRRL Y-1498 : CANTEDRAFT_113479 and Debaryomyces hansenii CBS767 : DEHA2C15114g
orf19.1930	6.31197	4.49683e-134	3.59353e-131	C5_01380W_A	CFL5	Ferric reductase; induced in low iron; ciclopirox olamine, flucytosine induced; amphotericin B, Sfu1 repressed; Tbf1, Hap43 induced
orf19.1932	5.19345	3.54036e-104	1.88612e-101	C5_01360W_A	CFL4	C-terminus similar to ferric reductases; induced in low iron; Sfu1-repressed; ciclopirox olamine induced; colony morphology-related gene regulation by Ssn6; Hap43-repressed; Sef1-regulated
orf19.1933	0.577755	1.40919e-05	7.4087e-05	C5_01350W_A		Ortholog(s) have role in ER-dependent peroxisome organization and endoplasmic reticulum, peroxisomal membrane localization
orf19.1934	-0.188149	0.254083	0.347827	C5_01340W_A	HST3	Histone H3K56 deacetylase; reduced copy number increases opaque cell formation; repressed by MMS, hydroxyurea and high-levels of hydrogen peroxide; Hap43p-induced; ectopic expression blocks genotoxin-induced switching; nicotinamide target
orf19.1935	1.20388	0.0425263	0.0763467	C5_01330W_A		Dubious open reading frame
orf19.1936	0.183371	0.222786	0.31193	C5_01320W_A	SNF1	Essential protein; functional homolog of S. cerevisiae Snf1p regulator of sugar metabolism; constitutively expressed; Thr208 phosphorylation may have regulatory role; up-regulation associated with azole resistance; has polyhistidine tract
orf19.1938	-0.756419	2.48709e-05	0.000122685	C5_01310W_A		Ortholog of S.pombe SPCC825.05c; a predicted splicing coactivator; transcription repressed in azole-resistant strain overexpressing CDR1 and CDR2; induced by benomyl treatment
orf19.1939	-0.464927	0.00044991	0.00150433	C5_01300C_A		Ortholog(s) have mRNA 3'-UTR binding activity, role in regulation of mRNA stability, regulation of phosphate metabolic process and cytoplasm localization
orf19.194	0.458223	0.0473629	0.0835977	C2_04730W_A		Ortholog of C. dubliniensis CD36 : Cd36_19300, C. parapsilosis CDC317 : CPAR2_209720, Candida tenuis NRRL Y-1498 : CANTEDRAFT_114035 and Debaryomyces hansenii CBS767 : DEHA2E10494g
orf19.1940	-0.203989	0.0564356	0.0972487	C5_01290C_A		Ortholog(s) have 2-octoprenyl-3-methyl-6-methoxy-1,4-benzoquinone hydroxylase activity, role in ubiquinone biosynthetic process and mitochondrial inner membrane localization
orf19.1941	-0.301273	0.00135745	0.00392298	C5_01280C_A	NUF2	Kinetochore component; amount of Nuf2p and Mtw1p protein detected at each centromere is consistent with a single kinetochore microtubule attachment site
orf19.1942	-0.172464	0.052679	0.09164	C5_01270W_A	SGE1	Putative multidrug resistance factor; induced in low iron; regulated by Sef1, Sfu1, and Hap43
orf19.1943	1.21157	2.14835e-05	0.000107636	C5_01260W_A		Ortholog of C. parapsilosis CDC317 : CPAR2_302610, C. dubliniensis CD36 : Cd36_51070, Candida orthopsilosis Co 90-125 : CORT_0E04770 and Spathaspora passalidarum NRRL Y-27907 : SPAPADRAFT_50634
orf19.1944	-0.269955	0.100673	0.159702	C5_01250W_A	GPR1	Plasma membrane G-protein-coupled receptor of the cAMP-PKA pathway; detects lactate and triggers signaling pathway that regulates beta-glucan masking and immune evasion; binds Gpa2; regulates HWP1 and ECE1; required for WT hyphal growth
orf19.1945	-0.189138	0.143959	0.216293	C5_01240W_A	AUR1	Inositolphosphorylceramide (IPC) synthase; catalyzes the key step in sphingolipid biosynthesis; antifungal drug target; flow model biofilm induced; Spider biofilm induced
orf19.1946	0.701484	8.89221e-07	6.61792e-06	C5_01230C_A		Similar to an aldose 1-epimerase-related protein; antigenic during murine systemic infection; protein present in exponential and stationary phase yeast cultures; Hap43-induced; Spider biofilm repressed
orf19.1948	-0.470025	0.00551983	0.0131624	C5_01220W_A		Ortholog of C. dubliniensis CD36 : Cd36_51110, C. parapsilosis CDC317 : CPAR2_302560, Candida tenuis NRRL Y-1498 : CANTEDRAFT_135271 and Debaryomyces hansenii CBS767 : DEHA2E12914g
orf19.1949	0.00283609	0.978592	0.984599	C5_01210W_A	VPS1	Dynamin-family GTPase-related protein; induced upon adherence to polystyrene; regulated by Gcn2p and Gcn4p
orf19.1950	0.620004	1.10581e-06	8.00614e-06	C5_01200W_A		Ortholog(s) have ADP-ribosyl-[dinitrogen reductase] hydrolase activity, phosphatase activity
orf19.1953	-0.119035	0.430246	0.531408	C5_01190W_A		Predicted protein of unknown function; merged with orf19.1952 in Assembly 21
orf19.1954	-0.721821	0.000173415	0.000665051	C5_01180W_A	PUS4	Putative pseudouridine synthase; transcript regulated by Nrg1, Mig1, and Tup1
orf19.1955	0.0573994	0.696865	0.766528	C5_01170W_A		Ortholog(s) have palmitoyltransferase activity, role in protein palmitoylation, protein targeting to membrane and endoplasmic reticulum palmitoyltransferase complex, extrinsic component of endoplasmic reticulum membrane localization
orf19.1956	-0.475942	2.03263e-07	1.72571e-06	C5_01140C_A		Ortholog(s) have role in reciprocal meiotic recombination and mitochondrial matrix localization
orf19.1957	-0.62557	0.000673844	0.00214216	C5_01130W_A	CYC3	Mitochondrial cytochrome c heme lyase; antigenic cell-wall protein; filament induced; induced on polystyrene adherence, interaction with macrophage; N-glycosylation, 2 heme-binding motifs; rat catheter, Spider biofilm induced
orf19.1958	0.630053	0.125149	0.191819	C5_01120W_A		Dubious open reading frame
orf19.1959	-0.733318	0.000107321	0.000438534	C5_01110W_A		Ortholog of S. cerevisiae : OTU2, C. dubliniensis CD36 : Cd36_51210, C. parapsilosis CDC317 : CPAR2_303850, Candida tenuis NRRL Y-1498 : CANTEDRAFT_114159 and Debaryomyces hansenii CBS767 : DEHA2E11990g
orf19.1960	-1.07453	5.51677e-13	1.25066e-11	C5_01100C_A	CLN3	G1 cyclin; depletion abolishes budding and causes hyphal growth defects; farnesol regulated, functional in S. cerevisiae; other biofilm induced; Spider biofilm induced
orf19.1961	-0.527565	6.46239e-05	0.0002822	C5_01090C_A		Planktonic growth-induced gene
orf19.1963	-0.588234	0.00243674	0.00650442	C5_01080C_A	GDS1	Putative mitochondrial protein; Hap43-repressed gene; Spider biofilm induced
orf19.1964	-0.298098	0.0241705	0.04701	C5_01070C_A		Protein of unknown function; repressed by fluphenazine treatment; induced by benomyl treatment and in an RHE model; regulated by Nrg1, Tup1
orf19.1966	-1.63202	6.67994e-05	0.000289721	C5_01060C_A	BUD23	Putative methyltransferase; Hap43-induced; repressed by prostaglandins
orf19.1967	-0.54353	4.4845e-06	2.73563e-05	C5_01050C_A		Ortholog(s) have structural constituent of ribosome activity and mitochondrial large ribosomal subunit localization
orf19.1968	0.34765	0.0717088	0.11926	C5_01040W_A		Ortholog of C. dubliniensis CD36 : Cd36_51280, C. parapsilosis CDC317 : CPAR2_501840, Candida tenuis NRRL Y-1498 : cten_CGOB_00020 and Debaryomyces hansenii CBS767 : DEHA2F24310g
orf19.1968.1	-0.74172	9.32801e-06	5.16759e-05	C5_01020C_A		Predicted non-catalytic subunit of N-terminal acetyltransferase; Spider biofilm induced
orf19.1969	-0.69839	8.31886e-06	4.68156e-05	C5_01010W_A	CCW14	Putative mannoprotein of cell wall with role in response to stress; increased mRNA abundance observed in cyr1 homozygous mutant (hyphal or yeast-form cells) and in ras1 homozygous mutant (yeast-form cells)
orf19.1970	-0.690425	6.65569e-16	2.04567e-14	C5_01000C_A		Putative vacuole biogenesis protein
orf19.1971	-0.717046	9.89486e-05	0.000409967	C5_00980W_A	TRY3	RING-finger transcription factor; regulator of yeast form adherence; required for yeast cell adherence to silicone substrate; Spider biofilm induced
orf19.1972	-0.476791	0.000926642	0.00281026	C5_00950C_A		Ortholog(s) have S-adenosylmethionine-dependent methyltransferase activity, role in histone lysine methylation and nuclear chromatin localization
orf19.1973	-0.448955	0.00296995	0.007687	C5_00940C_A	HAP5	Component of CCAAT-binding transcription factor; roles in filamentous growth, low-iron induction of FRP1; regulates genes involved in respiratory growth; functional homolog of S. cerevisiae Hap5p; Cap1p-dependent expression in low iron
orf19.1974	1.36125	3.30137e-07	2.67838e-06	C5_00930C_A	TFS1	Putative carboxypeptidase y inhibitor; transcript regulated upon yeast-hypha switch; colony morphology-related gene regulation by Ssn6
orf19.1975	-0.522707	0.0100029	0.0219453	C5_00920W_A		Ortholog(s) have role in mRNA splicing, via spliceosome, regulation of DNA methylation and U4/U6 x U5 tri-snRNP complex, U5 snRNP localization
orf19.1976	0.0294371	0.93435	0.951465	C5_00910C_A	TRX2	Similar to thioredoxins; not expected to be enzymatically active because it lacks a canonical thioredoxin active site (Trp-Cys-Gly-Pro-Cys); TRX1 encodes all of the cytoplasmic/nuclear thioredoxin function in C. albicans; Hap43p-induced
orf19.1977	-0.281381	0.00124941	0.00365894	C5_00900C_A	URA4	Dihydroorotase; protein present in exponential and stationary growth phase yeast cultures
orf19.1978	-0.565455	0.000621426	0.00199336	C5_00890C_A	GIT2	Putative glycerophosphoinositol permease; fungal-specific; repressed by alpha pheromone in SpiderM medium; Hap43-repressed; Spider biofilm induced
orf19.1979	-0.875773	0.0230746	0.0451949	C5_00880C_A	GIT3	Glycerophosphocholine permease; white cell specific transcript; fungal-specific; alkaline repressed; caspofungin, macrophage/pseudohyphal-repressed; flow model biofilm induced; Spider biofilm induced
orf19.198	-0.69773	8.41359e-18	3.12722e-16	C2_09060C_A	ASN1	Putative asparagine synthetase; soluble protein in hyphae; regulated by Rim101; decreased expression at pH 4 vs pH 8; protein detected during exponential and stationary phases of yeast-form growth
orf19.1980	-1.56934	0.087944	0.14248	C5_00870C_A	GIT4	Glycerophosphocholine transporter; fungal-specific (no human or murine homolog); possibly an essential gene, disruptants not obtained by UAU1 method; Hap43p-repressed gene
orf19.1981	-0.0730814	0.56198	0.649329	C5_00860W_A	IMP2	Predicted subunit of the mitochondrial inner membrane peptidase complex involved in protein targeting to mitochondria
orf19.1985	0.51003	0.000214512	0.000795921	CR_07700W_A		Has aminoglycoside phosphotransferase and protein kinase domains; rat catheter and flow model biofilm induced
orf19.1986	-0.502328	1.75597e-09	2.20548e-08	CR_07710W_A	ARO2	Putative chorismate synthase; fungal-specific (no human or murine homolog); protein level decreased in stationary phase yeast cultures; GlcNAc-induced protein
orf19.1988	-0.734881	2.29519e-09	2.84364e-08	CR_07720C_A	CDC45	Putative DNA replication initiation factor; transcriptionally regulated by interaction with macrophage
orf19.1989	0.0609452	0.475053	0.572265	C2_01360C_A	DCW1	Protein with predicted GPI modification; dfg5 dcw1 double mutant is inviable; not required for wild-type hyphal growth; upregulated in cyr1 mutant (yeast or hyphal form); Hap43-induced
orf19.199	1.12222	1.73559e-07	1.50551e-06	C2_09050C_A		Protein of unknown function; hyphal-induced expression; upregulated in a cyr1 null mutant
orf19.1990	0.397362	0.00215728	0.00584136	C2_01350C_A	SNX4	Putative sorting nexin; induced during the mating process
orf19.1991	-0.474183	9.81971e-07	7.24076e-06	C2_01340W_A		Has domain(s) with predicted integral component of membrane localization
orf19.1992	-0.0412372	0.907691	0.931739	C2_01330C_A	SIR2	Required for wild-type lifespan, asymmetric inheritance of oxidatively damaged proteins, rDNA silencing; regulates phenotypic switch in strain 3153A, not WO-1; partially complements S. cerevisiae sir2 mating defect; Spider biofilm induced
orf19.1993	1.02466	8.02776e-05	0.000341233	C2_01320W_A		Ortholog(s) have structural molecule activity, role in proteasome assembly, ubiquitin-dependent protein catabolic process and nucleus, proteasome regulatory particle, lid subcomplex, proteasome storage granule localization
orf19.1994	0.703246	2.13818e-06	1.42985e-05	C2_01310W_A		Ortholog(s) have phosphatidylinositol-3-phosphate binding activity, role in retrograde transport, endosome to Golgi and endosome localization
orf19.1995	1.31538	7.11449e-16	2.17622e-14	C2_01300C_A	MNN24	Alpha-1,2-mannosyltransferase; required for normal cell wall mannan content
orf19.1996	0.737516	0.00062834	0.00201251	C2_01270W_A	CHA1	Similar to catabolic ser/thr dehydratases; repressed by Rim101; induced in low iron; regulated on white-opaque switch; filament induced; Tn mutation affects filamentation; flow model biofilm induced; Spider biofilm repressed
orf19.1998	0.448086	0.000299019	0.00106084	C2_01260W_A		Ortholog of C. dubliniensis CD36 : Cd36_16140, C. parapsilosis CDC317 : CPAR2_213870, Candida tenuis NRRL Y-1498 : CANTEDRAFT_92202 and Debaryomyces hansenii CBS767 : DEHA2A01980g
orf19.1999	0.480686	0.00200535	0.00550461	C2_01250W_A		Protein of unknown function; transcript detected on high-resolution tiling arrays
orf19.20	0.452109	0.0166461	0.0340976	C2_06420C_A	RTS1	Putative serine/threonine-protein phosphatase B-type regulatory subunit; transcription is regulated upon yeast-hyphal switch
orf19.200	-0.00413267	0.968142	0.976852	C2_09040W_A		Putative nuclear RNA-binding protein; Spider biofilm repressed
orf19.2000	-0.747597	0.0162702	0.0334454	C2_01240C_A		Ortholog(s) have DNA helicase activity and role in DNA-dependent DNA replication maintenance of fidelity, establishment of sister chromatid cohesion, interstrand cross-link repair, mitotic sister chromatid cohesion
orf19.2001	0.479439	0.0204259	0.0405916	C2_01230W_A		Has domain(s) with predicted L-ascorbic acid binding, iron ion binding, oxidoreductase activity, acting on paired donors, with incorporation or reduction of molecular oxygen and oxidoreductase activity, more
orf19.2002	-0.0167624	0.903823	0.928961	C2_01220W_A		Ortholog(s) have structural constituent of nuclear pore activity
orf19.2003	-0.236548	0.188856	0.272381	C2_01210C_A	HNM1	Putative choline/ethanolamine transporter; mutation confers hypersensitivity to toxic ergosterol analog; colony morphology-related gene regulation by Ssn6; clade-associated gene expression
orf19.2005	0.146913	0.548749	0.637923	C2_01200C_A	REG1	Putative protein phosphatase regulatory subunit; Hap43-repressed gene; macrophage/pseudohyphal-induced; possibly regulated upon hyphal formation; flow model biofilm induced
orf19.2006	1.02004	2.53764e-18	9.89216e-17	C2_01190C_A		Ortholog of S. cerevisiae : YPL162C, C. glabrata CBS138 : CAGL0M02057g, C. dubliniensis CD36 : Cd36_16070, C. parapsilosis CDC317 : CPAR2_213850 and Candida tenuis NRRL Y-1498 : CANTEDRAFT_112687
orf19.2006.1	0.907794	7.29628e-06	4.16846e-05	C2_01180W_A	COX17	Putative copper metallochaperone; Hap43p-repressed gene; rat catheter biofilm induced; Spider biofilm induced
orf19.2007	0.0426338	0.721306	0.787989	C2_01170C_A		Ortholog(s) have role in Golgi to vacuole transport, ascospore wall assembly, cellular sphingolipid homeostasis, retrograde transport, endosome to Golgi and GARP complex localization
orf19.2008	-0.295403	0.0219274	0.0433061	C2_01160W_A		Ortholog(s) have S-methyl-5-thioribose-1-phosphate isomerase activity and role in L-methionine salvage from methylthioadenosine
orf19.2009	0.533501	0.000627937	0.00201223	C2_01150W_A	PEX12	Ortholog(s) have ubiquitin-protein transferase activity, role in protein import into peroxisome matrix, protein monoubiquitination and integral component of peroxisomal membrane, peroxisomal importomer complex localization
orf19.201	0.723946	1.20814e-07	1.07872e-06	C2_09030W_A		Protein of unknown function; unmerged from orf19.202 in a revision of Assembly 21
orf19.2010	1.85679	0.0696394	0.116348	C2_01140C_A		Ortholog of C. dubliniensis CD36 : Cd36_16030, C. parapsilosis CDC317 : CPAR2_213800, Debaryomyces hansenii CBS767 : DEHA2A01320g and Pichia stipitis Pignal : PICST_29434
orf19.2012	-0.698177	1.6186e-06	1.10908e-05	C2_01130W_A	NOT3	Transcriptional regulator; not required for buccal epithelial cell adherence or virulence in mouse systemic infection; null mutant colonies exhibit slightly decreased filamentation ratio; required for yeast adherence to silicone substrate
orf19.2013	-0.16259	0.307078	0.405861	C2_01120W_A	KAR2	Similar to Hsp70 family chaperones; role in translocation of proteins into the ER; induced in high iron; protein present in exponential and stationary growth phase yeast cultures; flow model and Spider biofilm repressed
orf19.2014	0.34851	0.0313633	0.0585248	C2_01110C_A	BCY1	Protein kinase A regulatory subunit; involved in regulation of filamentation, phenotypic switching and mating; required for nuclear localization of Tpk1; physically interacts with Tpk1; apoptosis-regulated
orf19.2016	0.961735	1.54683e-09	1.97931e-08	C2_01090C_A	ERG28	Ortholog(s) have protein binding, bridging activity, role in demethylation, ergosterol biosynthetic process and endoplasmic reticulum membrane localization
orf19.2017	-1.26567	3.52469e-06	2.22222e-05	C2_01070W_A		Ortholog(s) have RNA polymerase I activity, role in nucleolar large rRNA transcription by RNA polymerase I, transcription elongation from RNA polymerase I promoter and RNA polymerase I complex localization
orf19.2018	-1.32292	0.00022173	0.000820797	C2_01060C_A		Protein with a predicted DnaJ chaperone domain and a CSL-type zinc finger; Spider biofilm induced
orf19.2018.1	1.03063	5.28899e-08	5.06175e-07	C2_01040W_A		PProtein of unknown function; gene has intron; similar to human BLOC1S2
orf19.2018.2	-1.27797	0.00109423	0.0032552	C2_01050W_A		Ortholog of Candida tropicalis MYA-3404 : CTRG_04298
orf19.2019	-0.647853	2.52937e-09	3.11566e-08	C2_01030W_A		Ortholog(s) have structural constituent of ribosome activity, role in mitochondrial translation and mitochondrial large ribosomal subunit localization
orf19.202	-0.470785	0.00059128	0.00190623	C2_09020W_A	CDC47	Phosphorylated protein described as having role in control of cell division; RNA abundance regulated by tyrosol and cell density; merged with orf19.201 in Assembly 20; unmerged from orf19.201 in a revision of Assembly 21
orf19.2020	-0.218472	0.464454	0.562891	C2_01020W_A	HGT6	Putative high-affinity MFS glucose transporter; 20 family members; induced in core stress response; fluconazole, oralpharyngeal candidasis induced; flow model biofilm induced; Spider biofilm induced
orf19.2021	1.29753	4.13531e-29	3.26383e-27	C2_01010W_A	HGT8	High-affinity glucose transporter of the major facilitator superfamily; 20 members in the C. albicans glucose transporter family; 12 probable membrane-spanning segments; gene has intron; expressed in rich medium; flow model biofilm induced
orf19.2023	-0.240962	0.36498	0.464711	C2_01000W_A	HGT7	Putative MFS glucose transporter; glucose, fluconazole, Snf3 induced, expressed at high glucose; 20 member C. albicans glucose transporter family; 12 TM regions predicted; flow model biofilm induced; Spider biofilm repressed
orf19.2024	0.905124	0.0717576	0.119279	C2_00990W_A		Ortholog of Candida albicans WO-1 : CAWG_03878
orf19.2025	0.909039	0.114436	0.17744	C2_00980W_A		Dubious open reading frame
orf19.2026	-0.220409	0.213506	0.301245	C2_00970C_A	UBP13	Ortholog of S. cerevisiae Ubp13; putative ubiquitin carboxyl-terminal hydrolase; flow model biofilm induced; rat catheter biofilm repressed
orf19.2028	-0.923831	2.02614e-07	1.72249e-06	C2_00960C_A	MXR1	Putative methionine sulfoxide reductase; Plc1-regulated; induced by human neutrophils, flucytosine; macrophage regulated (gene induced, protein decreased); possibly adherence-induced; Spider biofilm induced
orf19.2029	-0.363556	0.000500184	0.00164489	C2_00950C_A	RFC5	Putative heteropentameric replication factor C subunit; periodic mRNA expression, peak at cell-cycle G1/S phase
orf19.203	0.809993	0.000253893	0.000921225	C2_09010W_A	STB3	Putative SIN3-binding protein 3 homolog; caspofungin induced; macrophage/pseudohyphal-repressed; rat catheter biofilm induced
orf19.2030	0.617952	0.00185828	0.00515178	C2_00940W_A		Plasma membrane-associated protein; induced in cyr1 or ras1 mutant; induced by hypoxia, ketoconazole and during growth in the mouse cecum; induced in oralpharyngeal candidasis; Spider biofilm induced
orf19.2031	-0.0318544	0.847585	0.884671	C2_00930C_A	VPS24	Protein similar to S. cerevisiae Vps24p, which is a member of the ESCRT III protein sorting complex; downregulated upon adherence to polystyrene
orf19.2032	-0.05485	0.769889	0.828045	C2_00920W_A		Protein of unknown function; rat catheter biofilm induced
orf19.2033	0.476641	0.133656	0.202961	C2_00910W_A	PGA19	Putative GPI-anchored protein; macrophage-induced gene; mutants are viable
orf19.2034	1.70316	0.0198414	0.0395776	C2_00900W_A		Ortholog of C. parapsilosis CDC317 : CPAR2_212925, C. dubliniensis CD36 : Cd36_15840, Candida orthopsilosis Co 90-125 : CORT_0A12230 and Candida tropicalis MYA-3404 : CTRG_01156
orf19.2035	0.311404	0.102477	0.161932	C2_00890W_A		Ortholog of C. parapsilosis CDC317 : CPAR2_212930, C. dubliniensis CD36 : Cd36_15830, Candida orthopsilosis Co 90-125 : CORT_0A12240 and Candida tropicalis MYA-3404 : CTRG_01155
orf19.2036	0.045313	0.661099	0.737078	C2_00880W_A		Predicted dihydrodiol dehydrogenase; ortholog of S. pombe SPAC513.06c; flow model and rat catheter biofilm repressed
orf19.2037	-0.0320898	0.735148	0.79915	C2_00870W_A		Ortholog of C. dubliniensis CD36 : Cd36_15810, C. parapsilosis CDC317 : CPAR2_212950, Candida tenuis NRRL Y-1498 : CANTEDRAFT_116162 and Debaryomyces hansenii CBS767 : DEHA2D18392g
orf19.2038	0.587607	0.18073	0.262056	C2_00860C_A		Protein of unknown function; Spider biofilm induced
orf19.2039	-0.0400755	0.78112	0.837027	C2_00850W_A	MSF1	Putative phenylalanine-tRNA ligase; protein level decreases in stationary phase cultures; Hap43p-repressed gene
orf19.204	0.0790132	0.554669	0.643091	C2_09000C_A		Ortholog of C. dubliniensis CD36 : Cd36_23180, Candida tropicalis MYA-3404 : CTRG_01968 and Candida albicans WO-1 : CAWG_05983
orf19.2040	-0.383308	0.00136056	0.00392866	C2_00840W_A		Ortholog(s) have oxidoreductase activity, acting on NAD(P)H activity
orf19.2041	-0.440829	5.43941e-06	3.2318e-05	C2_00830C_A		Ortholog(s) have DNA translocase activity, lysine-acetylated histone binding activity and role in ATP-dependent chromatin remodeling, nucleosome disassembly, transcription elongation from RNA polymerase II promoter
orf19.2042	-0.585599	0.00126006	0.0036817	C2_00820W_A		Ortholog(s) have role in mitochondrial tRNA wobble uridine modification and mitochondrial inner membrane localization
orf19.2043	-0.590079	0.000752348	0.00235196	C2_00810C_A		Ortholog of C. dubliniensis CD36 : Cd36_15750, C. parapsilosis CDC317 : CPAR2_213000, Debaryomyces hansenii CBS767 : DEHA2D18524g and Pichia stipitis Pignal : PICST_42355
orf19.2044	-0.688646	0.0174652	0.0354685	C2_00800C_A	PGA27	Putative GPI-anchored protein
orf19.2045	-0.8898	0.000319503	0.00112045	C2_00790C_A		Ortholog(s) have diacylglycerol kinase activity, role in phosphatidic acid biosynthetic process and integral component of endoplasmic reticulum membrane localization
orf19.2046	0.845709	9.96454e-05	0.00041239	C2_00780W_A	POT1-2	Putative peroxisomal 3-ketoacyl CoA thiolase; Hap43-repressed
orf19.2047	0.887579	0.0160766	0.0331114	C2_00770W_A		Putative protein of unknown function; Hap43p-repressed gene; mutation confers hypersensitivity to toxic ergosterol analog, and to amphotericin B
orf19.2048	0.871207	0.0831001	0.135594	C2_00760C_A		Proten of unknown function; transcript positively regulated by Sfu1; Hap43 repressed; Spider biofilm induced
orf19.2049	0.0602853	0.743907	0.806259	C2_00750W_A		Plasma membrane-associated protein; heterozygous null mutant displays sensitivity to virgineone; Spider biofilm induced
orf19.2050	0.833917	0.000952712	0.00287432	C2_00740C_A		Ortholog(s) have sterol esterase activity, role in cellular lipid metabolic process, sterol metabolic process and integral component of membrane, lipid droplet localization
orf19.2051	-0.277195	0.0500311	0.0876538	C2_00730C_A		Ortholog of C. dubliniensis CD36 : Cd36_15670, C. parapsilosis CDC317 : CPAR2_213100, Candida tenuis NRRL Y-1498 : CANTEDRAFT_135034 and Debaryomyces hansenii CBS767 : DEHA2E14960g
orf19.2054	-0.214964	0.179407	0.260708	C2_00720C_A	FGR15	Putative transcription factor with zinc finger DNA-binding motif; lacks an ortholog in S. cerevisiae; transposon mutation affects filamentous growth; caspofungin induced; mutation causes marginal increase in caspofungin sensitivity
orf19.2055	-0.572646	2.45319e-11	4.35646e-10	C2_00710W_A	NPL6	Putative nuclear protein localization factor; Hap43-induced; Spider biofilm repressed
orf19.2057	-0.317468	0.000151091	0.000588621	C2_00700W_A		Ortholog(s) have ATP binding, ATPase activity, metallopeptidase activity, role in cellular protein-containing complex assembly, signal peptide processing and m-AAA complex, mitochondrial inner boundary membrane localization
orf19.2059	-0.741774	0.0781106	0.128403	C2_00690W_A		Protein with homology to magnesium-dependent endonucleases and phosphatases; regulated by Sef1, Sfu1, and Hap43; Spider biofilm induced
orf19.206	0.271792	0.0219155	0.0432959	C2_08990C_A		Putative adhesin-like protein
orf19.2060	0.159627	0.525746	0.618417	C2_00680C_A	SOD5	Cu-containing superoxide dismutase; protects against oxidative stress; induced by neutrophils, hyphal growth, caspofungin, osmotic/oxidative stress; oralpharyngeal candidiasis induced; rat catheter and Spider biofilm induced
orf19.2061	0.966438	0.0160488	0.0330647	C2_00670C_A		Ortholog of Candida albicans WO-1 : CAWG_03846
orf19.2062	4.73051	1.80642e-119	1.04986e-116	C2_00660C_A	SOD4	Cu-containing superoxide dismutase; role in response to host innate immune ROS; regulated on white-opaque switch; ciclopirox olamine induced; caspofungin repressed; SOD1,4,5,6 gene family; yeast-associated; Spider biofilm induced
orf19.2063	-0.598994	1.34682e-05	7.12175e-05	C2_00650W_A		Ortholog of C. parapsilosis CDC317 : CPAR2_213140, C. dubliniensis CD36 : Cd36_15600, Lodderomyces elongisporus NRLL YB-4239 : LELG_01226 and Debaryomyces hansenii CBS767 : DEHA2B02442g
orf19.2064	0.59939	0.00319683	0.00819788	C2_00640W_A		Putative transcription factor with zinc finger DNA-binding motif
orf19.2065	0.807128	9.87141e-10	1.32674e-08	C2_00630C_A		Ortholog(s) have role in allantoin catabolic process
orf19.2066	-0.975796	3.88031e-05	0.000181204	C2_00620C_A		Ortholog(s) have protein-lysine N-methyltransferase activity and role in peptidyl-lysine trimethylation
orf19.2066.1	-0.121505	0.382943	0.48287	C2_00610C_A	ATP18	F1F0 ATP synthase complex subunit; gene has intron
orf19.2067	-0.0261808	0.855647	0.891921	C2_00600C_A		Protein with a predicted role in mitochondrial iron metabolism; Hap43-repressed; expression upregulated during growth in the mouse cecum; Spider biofilm induced
orf19.2068	-0.0221633	0.890551	0.918569	C2_00590W_A		Ortholog of C. dubliniensis CD36 : Cd36_15550, C. parapsilosis CDC317 : CPAR2_213190, Candida tenuis NRRL Y-1498 : CANTEDRAFT_119026 and Debaryomyces hansenii CBS767 : DEHA2G08514g
orf19.2069	0.258232	0.202635	0.288839	C2_00580C_A	SMF3	Putative vacuolar iron transporter; alkaline upregulated; caspofungin repressed; induced by Mnl1 under weak acid stress; Hap43-repressed
orf19.207	-0.139104	0.514806	0.608684	C2_08980C_A	PGA55	GPI-anchored adhesin-like protein; filament induced; regulated by Nrg1, Tup1; regulated upon hyphal formation; mRNA binds to She3 and is localized to yeast-form buds and hyphal tips; induced during chlamydospore formation
orf19.2070	-0.140667	0.092231	0.148335	C2_00570W_A		Ortholog(s) have DNA translocase activity, role in chromatin remodeling, nucleosome disassembly, transcription elongation from RNA polymerase II promoter and RSC-type complex localization
orf19.2071	1.00297	0.381089	0.481387	C2_00560W_A		Protein of unknown function; induced by alpha pheromone in SpiderM medium
orf19.2072	0.286729	0.084418	0.137359	C2_00550W_A		Ortholog(s) have (R)-carnitine transmembrane transporter activity, choline transmembrane transporter activity, ethanolamine transmembrane transporter activity
orf19.2073	-0.0732987	0.522969	0.615829	C2_00540W_A		Protein with a multidrug and toxin extrusion protein domain; induced by Mnl1 under weak acid stress
orf19.2074	0.856794	0.0212208	0.0420445	C2_00530W_A		Ortholog of Candida albicans WO-1 : CAWG_03833
orf19.2075	0.526369	0.000708432	0.00223986	C2_00520W_A	DFG5	N-linked mannoprotein of cell wall and membrane; possible signal transducer; role in hyphal growth and HWP1 induction in alkaline pH; GPI modification predicted; dfg5 dcw1 double mutant is inviable; caspofungin-induced, fungal-specific
orf19.2076	2.62382	2.92793e-22	1.53428e-20	C2_00510W_A		Protein of unknown function; S. pombe ortholog SPAC7D4.05 encodes a predicted hydrolase; Hap43-repressed; Spider biofilm induced
orf19.2077	0.293437	0.0550592	0.0951591	C2_00500W_A	ZCF9	Putative Zn(II)2Cys6 transcription factor; hypersensitive to toxic ergosterol analog ECC69 and/or ECC1384
orf19.2078	-0.0835409	0.743521	0.806196	C2_00490W_A		Ortholog(s) have role in Golgi to vacuole transport and AP-1 adaptor complex localization
orf19.2079	0.0901555	0.742859	0.805633	C2_00480C_A	PHHB	Putative 4a-hydroxytetrahydrobiopterin dehydratase; transposon mutation affects filamentous growth; flow model biofilm induced; Spider biofilm induced
orf19.2081	-0.935369	2.80482e-07	2.31969e-06	C2_00470W_A	POM152	Putative nuclear pore membrane glycoprotein
orf19.2082	1.01687	1.98963e-05	0.00010071	C2_00460W_A	SAP30	Aspartic-type endopeptidase; involved in degradation of alpha pheromone; functional equivalent of S. cerevisiae Bar1; a-cell specific; induced by alpha pheromone
orf19.2084	0.237018	0.024258	0.0471516	C2_00450C_A	CDH1	Protein involved in regulation of mitosis; similar to S. cerevisiae Cdh1, which is an APC/C component; transcriptionally induced by Mnl1 under weak acid stress
orf19.2087	-0.358691	0.0362942	0.0665983	C2_00440W_A	SAS2	Predicted histone acetyltransferase involved in histone H4 acetylation; member of MYST family
orf19.2088	-0.0927369	0.395002	0.495827	C2_00430C_A	DPB4	Putative DNA polymerase epsilon subunit D; null mutant is viable but slow-growing and displays abnormal invasive growth on SD and YPD media; Spider biofilm repressed
orf19.2089	0.489178	0.00054729	0.00178148	C2_00420W_A		Ortholog of Nyv1, v-SNARE component of the vacuolar SNARE complex involved in vesicle fusion in S. cerevisiae; Hap43-repressed gene
orf19.209	0.696188	7.98073e-11	1.31159e-09	C2_08970C_A	DFG10	Ortholog(s) have role in dolichol biosynthetic process, dolichol-linked oligosaccharide biosynthetic process, polyprenol catabolic process, pseudohyphal growth
orf19.2090	-1.60134	0.000110064	0.000448176	C2_00410C_A		Ortholog of S. cerevisiae Ecm16, an essential DEAH-box ATP-dependent RNA helicase specific to the U3 snoRNP required for 18S rRNA synthesis; Hap43-induced; Spider biofilm induced
orf19.2091	-0.427384	5.46975e-08	5.21134e-07	C2_00400C_A		Putative NADH dehydrogenase; repressed by nitric oxide, Hap43p-repressed
orf19.2092	0.334968	0.0994961	0.158071	C2_00390C_A		Putative peroxisomal cystathionine beta-lyase; Gcn4p-regulated
orf19.2093	-0.240213	0.00475276	0.0115267	C2_00380C_A	RFA1	Putative DNA replication factor A; RNA abundance regulated by cell cycle, tyrosol and cell density
orf19.2094	0.17646	0.190228	0.274026	C2_00370W_A	PDR6	Putative pleiotropic drug resistance regulatory protein 6; transcript regulated by Nrg1; induced by alpha pheromone in SpiderM medium
orf19.2095	0.023385	0.822819	0.867089	C2_00360C_A		Ortholog(s) have role in negative regulation of transcription from RNA polymerase II promoter in response to iron and cytosol localization
orf19.2097	0.113631	0.419415	0.520637	C2_00350W_A		Predicted DNA-dependent ATPase/helicase; Spider biofilm induced
orf19.2098	0.340512	0.0426957	0.0766078	C2_00340C_A	ARO8	Aromatic transaminase of the Ehrlich fusel oil pathway of aromatic alcohol biosynthesis; Rim101 independent alkaline induction; protein abundance affected by URA3 expression in CAI-4 strain; Gcn4-regulated; stationary phase enriched
orf19.2099	-0.0121699	0.917416	0.938707	C2_00330C_A	HIR1	Component of the HIR complex, a nucleosome assembly factor involved in chromatin formation; involved in regulation of white-opaque switching frequency
orf19.21	0.921135	2.08434e-06	1.3997e-05	C2_06430C_A		Ortholog(s) have role in ethanol metabolic process and mitochondrial inner membrane localization
orf19.210	0.566729	5.06726e-06	3.0304e-05	C2_08960C_A		Ortholog(s) have role in division septum assembly, protein localization to bud neck and cytoplasm, division septum localization
orf19.2101	-0.389677	3.7127e-05	0.000174781	C2_00320W_A		Ortholog(s) have protein membrane anchor activity, role in protein insertion into ER membrane, retrograde vesicle-mediated transport, Golgi to ER and GET complex localization
orf19.2102	-0.551933	3.89131e-06	2.43178e-05	C2_00300C_A	CKB1	Regulatory subunit of protein kinase CK2 (casein kinase II), beta subunit; null mutants are hypersensitive to caspofungin and hydrogen peroxide medium
orf19.2103	NA	NA	NA	C2_00310W_A		Ortholog of Candida albicans WO-1 : CAWG_03811
orf19.2104	0.172183	0.178738	0.259935	C2_00290W_A		Ortholog(s) have ATPase activator activity, chaperone binding activity, role in aerobic respiration, iron-sulfur cluster assembly and mitochondrion localization
orf19.2105	0.325392	0.0224507	0.0441894	C2_00280C_A		Putative pre-mRNA-splicing factor; possibly an essential gene, disruptants not obtained by UAU1 method
orf19.2106	0.685964	4.3351e-06	2.65463e-05	C2_00270C_A		Putative protein of unknown function; Hap43p-repressed gene
orf19.2107	0.840799	1.42881e-06	9.96115e-06	C2_00260C_A	MUQ1	Putative choline phosphate cytidylyltransferase/phosphoethanolamine cytidylyltransferase; repressed in hyphae compared vs yeast; Hap43-repressed; flow model biofilm induced; Spider biofilm repressed
orf19.2107.1	0.999467	0.0127732	0.0270933	C2_00250W_A	STF2	Protein involved in ATP biosynthesis; repressed in hyphae; repressed by Efg1, Hap43; transcript upregulated in clinical isolates from HIV+ patients with oral candidiasis; rat catheter, flow model and Spider biofilm induced
orf19.2108	0.485705	0.0460156	0.0816479	C2_00240C_A	SOD6	Copper-containing superoxide dismutase; gene family includes SOD1, SOD4, SOD5, and SOD6; gene may contain an intron; Hap43-repressed; flow model and rat catheter biofilm induced
orf19.211	0.971556	0.00038685	0.00132466	C2_08950W_A		Predicted homeodomain-like transcription factor; also has a metal-binding Ada DNA repair protein domain; Spider biofilm induced
orf19.2110	0.109404	0.473334	0.571045	C2_00230W_A		Ortholog(s) have arginyltransferase activity and role in protein arginylation
orf19.2111	0.0490052	0.523082	0.61585	C2_00220C_A		Ortholog(s) have transcription factor activity, core RNA polymerase II binding activity and role in transcription elongation from RNA polymerase II promoter, transcriptional start site selection at RNA polymerase II promoter
orf19.2111.2	-0.457585	1.88426e-05	9.59849e-05	C2_00210W_A	RPL38	60S ribosomal ribosomal protein subunit; genes encoding cytoplasmic ribosomal subunits, translation factors, tRNA synthetases are downregulated upon phagocytosis by murine macrophage
orf19.2112	0.25067	0.137172	0.207559	C2_00200W_A		snRNP U5 splicing factor component; involved in positioning the 3' splice site during the 2nd catalytic step of splicing; Spider biofilm induced
orf19.2113	-0.0803266	0.595212	0.679255	C2_00190C_A		Putative integral peroxisomal membrane protein; Hap43p-repressed gene
orf19.2114	1.99678	2.20255e-32	2.16629e-30	C2_00180C_A		Predicted uricase; ortholog of S. pombe SPCC1223.09; Spider biofilm induced
orf19.2115	-0.936339	3.55249e-06	2.23754e-05	C2_00170C_A		Putative molybdopterin-converting factor; fungal-specific (no human or murine homolog)
orf19.2116	0.319931	0.0257286	0.0494388	C2_00160C_A	NAT2	Putative N-terminal acetyltransferase; Hap43p-repressed gene; mutation confers hypersensitivity to toxic ergosterol analog
orf19.2117	0.0741855	0.521652	0.614829	C2_00150W_A	LEU5	Putative mitochondrial carrier protein; Hap43-repressed; rat catheter biofilm induced
orf19.2119	-0.193416	0.533977	0.625108	C2_00140W_A	NDT80	Ortholog of Ndt80; meiosis-specific transcription factor; activator of CDR1 induction by antifungal drugs; required for wild-type drug resistance and for Spider biofilm formation; transcript induced by antifungal drug treatment
orf19.212	0.363228	0.0173178	0.0352475	C2_08940C_A	VPS28	ESCRT I protein sorting complex subunit; involved in Rim8 processing and proteolytic activation of Rim101, which regulates pH response; role in echinocandin, azole sensitivity
orf19.2123	0.823686	6.0806e-05	0.000267538	C6_04400W_A		Predicted ORF from Assembly 19; removed from Assembly 20; restored based on comparative genome analysis
orf19.2124	0.539244	0.00693925	0.016027	C6_04410C_A		Predicted alcohol dehydrogenase; Spider biofilm induced
orf19.2125	0.355254	0.0106288	0.0231595	C6_04420W_A		Protein of unknown function; GlcNAc-induced protein; Spider biofilm induced; rat catheter biofilm repressed
orf19.2127	0.338788	0.0582361	0.0999204	C6_04430W_A	CST5	Scaffold protein for the mitogen-activated protein (MAP) kinase cascade that regulates mating; required for opaque mating or white biofilm formation in response to mating pheromone; induced in response to pheromone; Hap43p-repressed
orf19.2128	-0.418069	4.97661e-05	0.000225482	C6_04450W_A		Has domain(s) with predicted GTP binding activity
orf19.2129	0.0124281	0.930029	0.948576	C6_04440C_A		Ortholog of S. cerevisiae Spo71; a meiosis-specific protein required for spore wall formation during sporulation in S. cerevisiae; possibly an essential gene, disruptants not obtained by UAU1 method
orf19.213	0.320025	0.002732	0.00715807	C2_08930W_A		Ortholog(s) have role in proteasome-mediated ubiquitin-dependent protein catabolic process and nuclear chromatin, nuclear periphery, proteasome regulatory particle, lid subcomplex, proteasome storage granule localization
orf19.2131	0.349065	0.0794052	0.130197	C6_04470C_A		Ortholog(s) have ubiquitin protein ligase activity
orf19.2132	0.665662	0.00762377	0.0174067	C6_04480C_A		Ortholog of C. dubliniensis CD36 : Cd36_65220, C. parapsilosis CDC317 : CPAR2_213740, Candida tenuis NRRL Y-1498 : CANTEDRAFT_92162 and Debaryomyces hansenii CBS767 : DEHA2A01056g
orf19.2133	0.77212	5.15317e-05	0.000232821	C6_04490W_A	LIP4	Secreted lipase, member of a differentially expressed lipase gene family with possible roles in nutrition and/or in creating an acidic microenvironment; expressed more strongly during mucosal infections than during systemic infections
orf19.2135	-0.0947763	0.381806	0.482038	C6_04500C_A	TSM1	Putative transcription initiation factor TFIID subunit; transcript is upregulated in clinical isolates from HIV+ patients with oral candidiasis; Nrg1-regulated
orf19.2137	-0.1228	0.257171	0.351002	C6_04510C_A		Has domain(s) with predicted ATP binding, ligase activity, forming carbon-nitrogen bonds activity, role in tRNA processing and cytoplasm localization
orf19.2138	-0.61172	6.29299e-08	5.92422e-07	C6_04520W_A	ILS1	Putative isoleucyl-tRNA synthetase, the target of drugs including the cyclic beta-amino acid icofungipen/PLD-118/BAY-10-8888 and mupirocin; protein present in exponential and stationary growth phase yeast cultures
orf19.2143	-1.05693	0.000651184	0.00207839	C6_04530C_A		Ortholog(s) have role in endocytic recycling and endosome localization
orf19.2146	-0.135822	0.376868	0.476809	C6_04540C_A	HAT2	Putative Hat1-Hat2 histone acetyltransferase complex subunit; role in DNA damage repair and morphogenesis; mutations cause constitutive pseudohyphal growth, caspofungin sensitivity; rat catheter and Spider biofilm repressed
orf19.2149	0.781804	0.000952534	0.00287432	C6_04550C_A		Putative sulfate permease; S. cerevisiae ortholog YPR003C localizes to the endoplasmic reticulum; regulated by Sef1p-, Sfu1p-, and Hap43p
orf19.215	-0.384127	0.0504064	0.0882389	C2_08920W_A		Component of a complex containing the Tor2p kinase; possible a role in regulation of cell growth; Spider biofilm induced
orf19.2150	-0.128677	0.262837	0.357363	C6_04560W_A		Putative ortholog of mammalian electron transfer flavoprotein complex subunit ETF-alpha; Spider biofilm repressed
orf19.2151	0.490347	0.00755943	0.0172721	C6_04570W_A	NAG6	Protein required for wild-type mouse virulence and wild-type cycloheximide resistance; putative GTP-binding motif; similar to S. cerevisiae Yor165Wp; in gene cluster that encodes enzymes of GlcNAc catabolism; no human or murine homolog
orf19.2154	0.240798	0.0559202	0.0965167	C6_04580W_A	HXK1	N-acetylglucosamine (GlcNAc) kinase; involved in GlcNAc utilization; required for wild-type hyphal growth and mouse virulence; GlcNAc-induced transcript; induced by alpha pheromone in SpiderM medium
orf19.2156	0.0508587	0.72251	0.788765	C6_04590C_A	NAG1	Glucosamine-6-phosphate deaminase; required for normal hyphal growth and mouse virulence; converts glucosamine 6-P to fructose 6-P; reversible reaction in vitro; gene and protein is GlcNAc-induced; Spider biofilm induced
orf19.2157	0.905232	9.4561e-06	5.23402e-05	C6_04600W_A	DAC1	N-acetylglucosamine-6-phosphate (GlcNAcP) deacetylase; N-acetylglucosamine utilization; required for wild-type hyphal growth and virulence in mouse systemic infection; gene and protein are GlcNAc-induced; Spider biofilm induced
orf19.2158	-1.74767	4.94336e-12	1.00807e-10	C6_04610C_A	NAG3	Putative MFS transporter; similar to Nag4; required for wild-type mouse virulence and cycloheximide resistance; in gene cluster that includes genes encoding enzymes of GlcNAc catabolism; Spider biofilm repressed
orf19.216	0.033467	0.867525	0.900924	C2_08910C_A		Protein with a metallo-dependent phosphatase domain; ketoconazole-induced; upregulation correlates with clinical development of fluconazole resistance
orf19.216.1	-0.15177	0.194818	0.2796	C2_08900W_A		Ortholog of C. parapsilosis CDC317 : CPAR2_806510, Candida tenuis NRRL Y-1498 : CANTEDRAFT_109089, Debaryomyces hansenii CBS767 : DEHA2B13508g and Pichia stipitis Pignal : PICST_59544
orf19.2160	0.622136	0.339035	0.438134	C6_04620C_A	NAG4	Putative transporter; fungal-specific; similar to Nag3p and to S. cerevisiae Ypr156Cp and Ygr138Cp; required for wild-type mouse virulence and wild-type cycloheximide resistance; gene cluster encodes enzymes of GlcNAc catabolism
orf19.2163	0.468262	0.00508818	0.0122473	C6_04650W_A		Has domain(s) with predicted peptidase activity and role in proteolysis
orf19.2164.1	0.94579	0.359578	0.459297	C2_08210C_A	MFA1	a-factor mating pheromone; produced in opaque MTLa cells; required for mating competence of MTLa cells, but not MTLalpha; induced by alpha-factor
orf19.2165	1.42057	2.38183e-14	6.39793e-13	C2_08200W_A		Predicted hydrolase; induced by nitric oxide
orf19.2166	0.930207	1.24787e-06	8.87388e-06	C2_08190W_A	VMA5	Putative vacuolar H(+)-ATPase; plasma membrane localized; rat catheter biofilm repressed
orf19.2167	-1.32086	0.000340418	0.00118664	C2_08180C_A		Ortholog(s) have role in ribosomal large subunit biogenesis, ribosomal small subunit biogenesis and cytosolic large ribosomal subunit, nucleolus localization
orf19.2168	1.69673	1.55911e-08	1.6752e-07	C2_08170W_A		Putative sterol deacetylase; flow model biofilm induced; rat catheter biofilm repressed
orf19.2168.3	0.410626	1.30235e-07	1.15799e-06	C2_08160C_A		Ortholog(s) have role in ER-dependent peroxisome organization, endoplasmic reticulum inheritance, endoplasmic reticulum tubular network membrane organization and nuclear pore complex assembly, more
orf19.2169	2.14173	0.000404645	0.00137674	C2_08150W_A		Ortholog of C. parapsilosis CDC317 : CPAR2_805720, C. dubliniensis CD36 : Cd36_22330, Lodderomyces elongisporus NRLL YB-4239 : LELG_02628 and Candida orthopsilosis Co 90-125 : CORT_0C03440
orf19.217	7.56488	2.95288e-203	4.71944e-200	C2_08890W_A	IRF1	Ortholog(s) have DNA binding activity
orf19.2170	-0.398918	0.00864592	0.0193939	C2_08140C_A	PHM7	Putative transporter, possibly involved in ion homeostasis, drug tolerance, filamentous growth, virulence; fungal-specific; Hog1-repressed; repressed by 17-beta-estradiol, ethynyl estradiol; Hap43-induced; Spider biofilm induced
orf19.2172	2.60538	1.961e-20	9.15086e-19	C2_08130W_A	ARA1	D-Arabinose dehydrogenase; dehydro-D-arabinono-1,4-lactone synthesis; active on D-arabinose, L-fucose, L-xylose, L-galactose; inhibited by metal ions, thiol group-specific reagents; induced on polystyrene adherence; Spider biofilm induced
orf19.2173	0.561946	0.103029	0.162487	C2_08120W_A	MAF1	Putative negative regulator of RNA polymerase III; decreased expression in hyphae vs yeast cells; caspofungin repressed; Spider biofilm repressed
orf19.2174	1.00717	4.7806e-08	4.60276e-07	C2_08110W_A	RAD57	Putative DNA recombination and repair protein; induced by interaction with macrophage; transcript is regulated by Nrg1, Mig1, and Tup1; essential protein; S. cerevisiae ortholog is essential
orf19.2175	-0.0197775	0.925241	0.945201	C2_08100W_A		Mitochondrial apoptosis-inducing factor; induced by nitric oxide; Spider biofilm induced; rat catheter biofilm repressed
orf19.2176	-0.062495	0.706804	0.774528	C2_08080C_A	IFM3	Protein with a 2-hydroxyacid dehydrogenase catalytic domain; Hap43-repressed; Plc1-regulated; overlaps orf19.2177
orf19.2177	-0.0907239	0.655872	0.733041	C2_08090W_A		Sef1p-, Sfu1p-, and Hap43p-regulated gene; overlaps IFM3/orf19.2176
orf19.2178	-0.305196	0.000597563	0.00192552	C2_08070C_A	MRS4	Mitochondrial carrier family member, involved in iron homeostasis; putative membrane transporter localized to the mitochondrial membrane; transcription under control of Atf2p; regulated by Sef1p, Sfu1p, and Hap43p
orf19.2178.1	-0.0346608	0.841655	0.88035	C2_08060W_A		Protein of unknown function; Spider biofilm induced
orf19.2179	-0.364457	0.148041	0.221594	C2_08050C_A	SIT1	Transporter of ferrichrome siderophores, not ferrioxamine B; required for human epithelial cell invasion in vitro, not for mouse systemic infection; regulated by iron, Sfu1, Rfg1, Tup1, Hap43; rat catheter and Spider biofilm induced
orf19.2179.2	-0.534505	1.80554e-07	1.55563e-06	C2_08040C_A	RPS10	Ribosomal protein S10; downregulated in the presence of human whole blood or PMNs; Spider biofilm repressed
orf19.218	1.87637	0.00608	0.0143151	C2_08880W_A	BUD20	Protein similar to S. cerevisiae Bud20p, which affects bud site selection; transposon mutation affects filamentous growth
orf19.2180	-0.443546	0.00717201	0.0165168	C2_08020C_A		Ortholog(s) have calcium ion binding, zinc ion binding activity, role in axial cellular bud site selection, bipolar cellular bud site selection, regulation of COPII vesicle coating and cellular bud neck, cytosol localization
orf19.2181	1.86677	6.74228e-06	3.89371e-05	C2_08030W_A		Ortholog of Spathaspora passalidarum NRRL Y-27907 : spas_CGOB_00067 and Candida albicans WO-1 : CAWG_05895
orf19.2182	-0.458183	2.18276e-05	0.000109189	C2_08010W_A	BLM3	Putative proteasome activator; binds core proteasome and stimulates proteasome-mediated protein degradation by inducing gate opening; ortholog of S. cerevisiae Blm10; transcript regulated by Nrg1 and Mig1
orf19.2183	-0.868346	3.10911e-06	1.98964e-05	C2_08000C_A	KRE30	YEF3-subfamily ABC family protein; predicted not to be a transporter; repressed in core stress response; mutation confers hypersensitivity to amphotericin B
orf19.2184	0.562791	0.000171727	0.000660162	C2_07980W_A		Putative fumarylacetoacetate hydrolase; clade-associated gene expression; rat catheter and Spider biofilm repressed
orf19.2185	-1.56733	4.8848e-05	0.000221863	C2_07960C_A	NSA1	Putative 66S pre-ribosomal particles conmponent; Hap43-induced; repressed by prostaglandins
orf19.2186	0.2495	0.0191044	0.0382746	C2_07950W_A	SEH1	Ortholog(s) have role in positive regulation of TORC1 signaling and Seh1-associated complex, extrinsic component of fungal-type vacuolar membrane, nuclear periphery, nuclear pore outer ring localization
orf19.2187	-0.234522	0.0264275	0.0506296	C2_07940C_A	ALG7	Protein involved in cell wall mannan biosynthesis; mutation confers hypersensitivity to tunicamycin; transcript elevated in chk1, nik1, and sln1 homozygous null mutants; possibly essential gene, disruptants not obtained by UAU1 method
orf19.2190	0.239184	0.162382	0.239692	C2_07930C_A	VRP1	Verprolin-related protein involved in actin cytoskeleton organization and polarized morphogenesis; interacts with Wal1p and Myo5p; downregulated upon adherence to polystyrene
orf19.2191	-0.768724	0.00366018	0.00922331	C2_07920W_A		Ortholog(s) have diphthine methylesterase activity, role in endocytic recycling, peptidyl-diphthamide biosynthetic process from peptidyl-histidine and endosome localization
orf19.2191.1	-0.62289	1.19257e-05	6.3907e-05	C2_07910C_A		Ortholog of C. dubliniensis CD36 : Cd36_11730, C. parapsilosis CDC317 : CPAR2_104195, Candida tenuis NRRL Y-1498 : CANTEDRAFT_109454 and Debaryomyces hansenii CBS767 : DEHA2C10076g
orf19.2192	0.952731	0.0190141	0.0381296	C2_07900W_A	GDH2	Putative NAD-specific glutamate dehydrogenase; fungal-specific; transcript regulated by Nrg1, Mig1, Tup1, and Gcn4; stationary phase enriched protein; flow model biofilm induced; Spider biofilm induced
orf19.2193	-0.72813	0.00330434	0.00843635	C2_07890W_A	PRS5	Putative 5-phospho-ribosyl-1(alpha)-pyrophosphate synthetase; Hap43-induced; repressed during core stress response
orf19.2194	0.363025	0.0115827	0.0249237	C2_07880W_A	APM4	Cargo-binding subunit of the clathrin associated protein complex (AP-2), involved in endocytosis
orf19.2195	NA	NA	NA	C2_07870C_A		Ortholog of Candida albicans WO-1 : CAWG_05881
orf19.2196	-0.274757	0.182232	0.263995	C2_07860W_A		Ortholog(s) have ubiquitin binding activity
orf19.2197	0.75326	0.00258728	0.00684057	C2_07840W_A		Has domain(s) with predicted N,N-dimethylaniline monooxygenase activity, NADP binding, flavin adenine dinucleotide binding activity and role in oxidation-reduction process
orf19.2198	-0.0267841	0.875838	0.907893	C2_07830W_A	FLC3	Protein involved in heme uptake; putative FAD transporter, similar to S. cerevisiae Flc3p
orf19.2199	-0.321987	0.139168	0.210182	C2_07820C_A	PHO86	Putative endoplasmic reticulum protein; possibly adherence-induced
orf19.22	1.02369	2.22726e-08	2.31151e-07	C2_06440C_A		Protein with homology to peroxisomal membrane proteins; Sef1p-, Sfu1p-, and Hap43p-regulated gene
orf19.220	0.761884	1.98848e-08	2.08742e-07	C2_08870C_A	PIR1	1,3-beta-glucan-linked cell wall protein; N-mannosylated, O-glycosylated by Pmt1; cell wall defect in het mutant; Hog1/fluconazole/hypoxia induced; iron/Efg1/Plc1/temp regulated; flow model biofilm induced; hyphal, Spider biofilm repressed
orf19.2200	-0.209403	0.125194	0.191843	C2_07810W_A		Protein of unknown function; rat catheter biofilm repressed
orf19.2201	-0.528867	3.63003e-08	3.57777e-07	C2_07800W_A		Ortholog(s) have ribosome binding activity, role in mitochondrial respiratory chain complex III assembly, positive regulation of mitochondrial translation and Cbp3p-Cbp6 complex, mitochondrial ribosome localization
orf19.2202	1.63587	4.22478e-17	1.45995e-15	C2_07790C_A		Protein of unknown function; induced by alpha pheromone in SpiderM medium
orf19.2203	1.96955	0.118545	0.183102	C2_07780W_A		Ortholog of Candida albicans WO-1 : CAWG_05873
orf19.2203.1	0.523967	0.0533278	0.0926174	C2_07770C_A		Ortholog of C. parapsilosis CDC317 : CPAR2_103590, Debaryomyces hansenii CBS767 : DEHA2C08118g, Pichia stipitis Pignal : psti_CGOB_00124 and Spathaspora passalidarum NRRL Y-27907 : SPAPADRAFT_49916
orf19.2204	0.53158	0.0309108	0.0578323	C2_07760W_A		Predicted membrane protein of unknown function; Spider biofilm induced
orf19.2204.2	0.424327	0.0146825	0.0305552	C2_07750W_A	RHO2	Ortholog(s) have GTPase activity
orf19.2208	-0.33226	0.00573261	0.0136088	C2_07740W_A		Ortholog(s) have role in response to salt stress
orf19.2209	-0.20808	0.0589116	0.10089	C2_07730W_A	YVC1	Putative vacuolar cation channel shock; repressed by alpha pheromone in SpiderM medium; flow model biofilm repressed
orf19.2210	0.600932	0.0013336	0.00386652	C2_07720C_A		Protein of unknown function; Spider biofilm induced
orf19.2211	1.54813	1.84035e-07	1.58136e-06	C2_07710W_A		Ortholog of C. dubliniensis CD36 : Cd36_21990, C. parapsilosis CDC317 : CPAR2_103660, Debaryomyces hansenii CBS767 : DEHA2F19756g and Pichia stipitis Pignal : PICST_61375
orf19.2212	-0.0836167	0.750546	0.812023	C2_07700C_A		Ortholog of C. dubliniensis CD36 : Cd36_21980, Debaryomyces hansenii CBS767 : DEHA2F19734g, Pichia stipitis Pignal : psti_CGOB_00208 and Spathaspora passalidarum NRRL Y-27907 : spas_CGOB_00029
orf19.2213	-0.292615	0.102812	0.16221	C2_07690W_A		Ortholog(s) have role in negative regulation of telomere maintenance, positive regulation of helicase activity and chromosome, telomeric region, site of double-strand break localization
orf19.2214	-0.740641	1.21271e-11	2.27356e-10	C2_07680W_A		Ortholog(s) have structural constituent of ribosome activity and mitochondrial large ribosomal subunit localization
orf19.2215	-0.179924	0.312424	0.411396	C2_07670C_A	GLE1	Putative nucleoporin; moderately induced at 42 degrees C
orf19.2216	-0.316498	0.037474	0.0683123	C2_07660W_A	PDS5	Putative protein with a predicted role in establishment and maintenance of sister chromatid condensation and cohesion; cell-cycle regulated periodic mRNA expression
orf19.2219	0.246057	0.0416699	0.0749988	C2_08240W_A	ORF298	Predicted ORF in retrotransposon Tca3; similar to Gag-Pol; a-specific transcript, alpha-factor induced; rat catheter biofilm repressed; mRNA binds She3
orf19.2220	0.300824	0.420557	0.521657	C2_08260W_A		Protein of unknown function; Hap43-repressed gene; by Rgt1; repressed in Spider biofilms by Bcr1, Tec1, Brg1, Rob1 and induced by Efg1, Ndt80; Spider biofilm induced
orf19.2222	-0.0350765	0.722922	0.789011	C2_08270C_A		Putative casein kinase; plasma membrane-localized
orf19.2227	0.0643932	0.724791	0.79058	C2_06760C_A		Protein of unknown function; flow model biofilm induced; nitric oxide-repressed
orf19.2228	1.18241	3.68613e-09	4.38835e-08	C2_06770W_A		Ortholog(s) have actin filament binding, actin monomer binding activity
orf19.2229	0.328973	0.00287519	0.00748721	C2_06780C_A		Ortholog(s) have ubiquitin-protein transferase activity, role in protein ubiquitination, response to ethanol, septin ring assembly and cytoplasm, nucleus localization
orf19.223	0.110647	0.561513	0.648907	C2_08860W_A		Putative serine/threonine protein kinase; Hap43-repressed; induced by prostaglandins; possibly an essential gene, disruptants not obtained by UAU1 method; flow model biofilm induced; Spider biofilm induced
orf19.2230	0.268884	0.0445186	0.0793441	C2_06790W_A		Putative pre-mRNA-splicing factor; decreased transcription is observed upon benomyl treatment
orf19.2231	0.0182068	0.939676	0.955216	C2_06800C_A		Protein of unknown function; Spider biofilm induced
orf19.2232	-0.756213	6.85482e-19	2.84564e-17	C2_06810C_A	RPL11	Ribosomal protein; repressed by phagocytosis; colony morphology-related gene regulation by Ssn6; Hap43-induced; Spider biofilm repressed
orf19.2233	-0.074086	0.476809	0.574164	C2_06820C_A	PRE2	Putative proteasome beta-5 subunit; macrophage-induced protein
orf19.2236	-0.825356	0.00577921	0.0137144	C2_06830C_A	FHL1	Fork-head transcription factor; forms a heterodimer with Ifh1 that is tethered to promoters by Tbf1; positively regulates rRNA and ribosomal protein gene transcription
orf19.2237	0.242998	0.665372	0.740753	C2_06840W_A	SPR1	Putative GPI-anchored protein; similar but not orthologous to S. cerevisiae Spr1, a sporulation-specific exo-1,3-beta-glucanase; mutant is viable
orf19.2237.1	-0.991122	0.00636648	0.0148652	C2_06850W_A		Ortholog of Slx9 required for pre-rRNA processing; associated with 90S pre-ribosome and 43S small ribosomal subunit precursor, interacts with U3 snoRNA in S. cerevisiae; gene has intron; Spider biofilm induced
orf19.2238	-0.344374	0.00771938	0.0175623	C2_06860W_A	LTE1	Protein similar to GDP/GTP exchange factors; repressed by alpha pheromone in SpiderM medium; flow model biofilm repressed
orf19.2241	1.50296	4.75305e-14	1.23521e-12	C2_06870C_A	PST1	Flavodoxin-like protein involved in oxidative stress protection and virulence; putative 1,4-benzoquinone reductase; hyphal-induced; regulated by Cyr1, Ras1, Efg1, Nrg1, Rfg1, Tup1; Hap43-induced; Spider biofilm induced
orf19.2242	0.881251	0.000826562	0.00254907	C2_06880C_A	PRB1	Endoprotease B; regulated by heat, carbon source (GlcNAc-induced), nitrogen, macrophage response, human neutrophils; similar to (does not replace) S. cerevisiae vacuolar B protease Prb1p; flow model biofilm induced; Spider biofilm induced
orf19.2244	1.13414	8.83123e-17	2.95688e-15	C2_06890C_A		Similar to oxidoreductases and to S. cerevisiae Yjr096wp; Sfu1 repressed; induced by benomyl treatment, Ssr1; Hap43-repressed; flow model biofilm repressed
orf19.2245	0.273624	0.0492928	0.0865269	C2_06910W_A	YPT72	Vacuolar Rab small monomeric GTPase involved in vacuolar biogenesis; involved in filamentous growth and virulence
orf19.2246	-0.306756	0.0157092	0.0324278	C2_06920C_A		Ortholog of S. cerevisiae : YPL199C, C. glabrata CBS138 : CAGL0G09108g, C. dubliniensis CD36 : Cd36_21210, C. parapsilosis CDC317 : CPAR2_406880 and Candida tenuis NRRL Y-1498 : CANTEDRAFT_112208
orf19.2247	-1.01475	2.49475e-05	0.000122968	C2_06930C_A		Ortholog of C. parapsilosis CDC317 : CPAR2_406700, C. dubliniensis CD36 : Cd36_21220, Candida tenuis NRRL Y-1498 : CANTEDRAFT_127772 and Candida orthopsilosis Co 90-125 : CORT_0C06120
orf19.2248	0.544416	0.00265237	0.00699242	C2_06940C_A	ARE2	Acyl CoA:sterol acyltransferase; uses cholesterol and oleoyl-CoA substrates; protoberberine derivative drug inhibits enzyme activity; ketoconazole-induced; Hap43-repressed; flow model biofilm induced; Spider biofilm induced
orf19.2249	-0.362404	0.0155606	0.0322042	C2_06950C_A		Putative metalloprotease of the mitochondrial inner membrane; expression downregulated in an ssr1 null mutant
orf19.225	0.458136	0.0323469	0.0601145	C2_08850C_A		Predicted 2-hydroxyacid dehydrogenase; Hap43-repressed gene
orf19.2250	-0.33447	0.0039202	0.0097707	C2_06960W_A	SPE3	Putative spermidine synthase; predicted role in pantothenate and spermidine biosynthesis; Spider biofilm repressed
orf19.2251	-1.23239	0.0010938	0.0032552	C2_06970W_A	AAH1	Adenine deaminase; purine salvage and nitrogen catabolism; colony morphology-related regulation by Ssn6; Hog1, CO2-induced; chlamydospore formation repressed in C. albicans and C. dubliniensis; rat catheter and F-12/CO2 biofilm induced
orf19.2252	1.90589	0.00585486	0.0138733	C2_06980W_A		Protein of unknown function; rat catheter biofilm repressed
orf19.2253	1.24596	1.20208e-07	1.07481e-06	C2_06990W_A		Protein of unknown function; expression regulated by white-opaque switch; repressed by alpha pheromone in SpiderM medium; Spider biofilm induced
orf19.2256	-0.690348	0.000656574	0.00209246	C2_07000W_A		Ortholog of S. cerevisiae : YCR051W, C. glabrata CBS138 : CAGL0C03003g, C. dubliniensis CD36 : Cd36_21290, C. parapsilosis CDC317 : CPAR2_406670 and Candida tenuis NRRL Y-1498 : CANTEDRAFT_113636
orf19.2257	-0.439288	2.14653e-08	2.23498e-07	C2_07010W_A		Predicted ER protein involved in ER-nucleus signaling; Spider biofilm repressed
orf19.2258	-0.570172	0.0207857	0.0412551	C2_07020C_A		Ortholog of C. dubliniensis CD36 : Cd36_21310, C. parapsilosis CDC317 : CPAR2_406650, Candida tenuis NRRL Y-1498 : CANTEDRAFT_130046 and Debaryomyces hansenii CBS767 : DEHA2F24134g
orf19.2259	-0.426744	0.000104906	0.000431294	C2_07030C_A		Ortholog(s) have structural constituent of ribosome activity and mitochondrial large ribosomal subunit localization
orf19.2260	-1.08033	0.000181624	0.000691554	C2_07040W_A		Putative transcription factor with zinc finger DNA-binding motif
orf19.2261	-0.532257	0.00533779	0.0127951	C2_07060W_A		Ortholog(s) have RNA binding activity, role in mRNA splicing, via spliceosome and U2 snRNP, U2-type prespliceosome localization
orf19.2262	0.672521	7.56506e-05	0.000323934	C2_07070W_A		Protein similar to quinone oxidoreductases; induced by benomyl treatment, nitric oxide; oxidative stress-induced via Cap1; stationary-phase enriched protein; Spider biofilm induced
orf19.2263	-0.0808283	0.427774	0.528864	C2_07080C_A		Ortholog of C. dubliniensis CD36 : Cd36_21360, C. parapsilosis CDC317 : CPAR2_406560, Candida tenuis NRRL Y-1498 : CANTEDRAFT_103408 and Debaryomyces hansenii CBS767 : DEHA2F24024g
orf19.2264	-0.625531	0.00031735	0.00111535	C2_07090C_A	OLE2	Protein with similarity to fatty acid desaturase (stearoyl-CoA desaturase); homozygous null mutant shows decreased production of prostaglandin E2
orf19.2265	-0.223775	0.0304101	0.0570705	C2_07100W_A		Ortholog(s) have DNA translocase activity, role in positive regulation of transcription from RNA polymerase II promoter in response to amino acid starvation and SWI/SNF complex, cytosol localization
orf19.2266	-0.239103	0.0631484	0.106971	C2_07110C_A		Ortholog(s) have ATPase activity, DNA binding, nucleosome binding activity, role in sister chromatid cohesion and Isw1a complex localization
orf19.2267	-0.201885	0.0181404	0.0366303	C2_07120W_A	RFA2	Putative DNA replication factor A; RNA abundance regulated by cell cycle, tyrosol and cell density
orf19.2268	0.0402544	0.679979	0.752746	C2_07130C_A	RCK2	Predicted MAP kinase-activated protein kinase, similar to S. cerevisiae serine/threonine protein kinase Rck2p; induced by osmotic stress via Hog1p; macrophage/pseudohyphal-repressed; mutants are sensitive to rapamycin
orf19.2269	0.958031	6.78687e-06	3.91592e-05	C2_07140W_A		Putative 3-phosphoserine phosphatase; induced by benomyl or in azole-resistant strain that overexpresses MDR1; early-stage flow model biofilm induced; Spider biofilm repressed
orf19.227	0.640458	5.32489e-08	5.08849e-07	C3_02400C_A	COX7	Putative cytochrome c oxidase; flucytosine induced; repressed by nitric oxide
orf19.2270	0.128471	0.236822	0.327422	C2_07160W_A	SMF12	Ortholog of S. cerevisiae Smf1; manganese transporter; Gcn4-regulated; Hap43, alkaline induced; caspofungin repressed; mutants are viable
orf19.2272	0.274555	0.0185618	0.0373398	C2_07170C_A	AFT2	Putative Aft domain transcription factor; role in regulation of iron metabolism, oxidative stress, adhesion, hyphal growth, colony morphology, virulence; complements S. cerevisiae aft1 mutation; Spider biofilm induced
orf19.2274	0.567393	0.0179688	0.0363496	C2_07180W_A		Ortholog of C. dubliniensis CD36 : Cd36_21450, Candida tropicalis MYA-3404 : CTRG_01739 and Candida albicans WO-1 : CAWG_05814
orf19.2275	-0.939262	4.29714e-09	5.06856e-08	C2_07190C_A		Putative mitochondrial ribosomal protein; predicted role in aerobic respiration; Spider biofilm repressed
orf19.2276	-0.19664	0.0529149	0.0920003	C2_07200W_A		Ortholog(s) have DNA-directed 5'-3' RNA polymerase activity, RNA-directed 5'-3' RNA polymerase activity
orf19.2277	0.562663	0.0179729	0.0363496	C2_07210C_A	TPK2	cAMP-dependent protein kinase catalytic subunit; isoform of Tpk1; involved in regulation of filamentation, phenotypic switching and mating; needed for epithelial cell damage, engulfment and oral virulence in mice
orf19.2278	-0.0297715	0.839293	0.878743	C2_07220W_A		Putative 20S proteasome assembly protein; filament induced; induced by alpha pheromone in SpiderM medium
orf19.2280	0.764591	2.37868e-08	2.44484e-07	C2_07230C_A	ZCF10	Putative transcription factor with zinc cluster DNA-binding motif
orf19.2281	-0.245813	0.408534	0.50992	C2_07240C_A		Ortholog(s) have mitochondrion localization
orf19.2282	1.10261	1.59893e-08	1.71509e-07	C2_07250C_A		Ortholog(s) have cytoplasm localization
orf19.2283	0.411238	0.0615386	0.104689	C2_07260C_A	DQD1	Putative 3-dehydroquinate dehydratase; ketoconazole-repressed; protein abundance downregulated by macrophages; flow model biofilm induced
orf19.2284	0.440978	0.0461785	0.0818462	C2_07270W_A		Protein with an FMN-binding domain; Hap43-repressed; flow model biofilm induced
orf19.2285	0.94609	4.05058e-07	3.22884e-06	C2_07280W_A		Protein of unknown function; transcription induced by benomyl treatment
orf19.2286	-0.708513	2.39613e-10	3.60435e-09	C2_07290W_A		Putative deoxyhypusine hydroxylase; ketoconazole-induced; protein level decreases in stationary phase cultures; required for biofilm formation; Spider biofilm repressed
orf19.2287	-1.26886	0.000303207	0.00107272	C2_07300C_A	RPA12	Putative DNA-directed RNA polymerase I; induced upon adherence to polystyrene
orf19.2288	-0.390908	1.0725e-06	7.79144e-06	C2_07310W_A	CCT5	T-complex protein 1, epsilon subunit; protein present in exponential and stationary growth phase yeast cultures; Spider biofilm repressed
orf19.2289	0.365148	0.0116648	0.0250497	C2_07320W_A	ARP3	Protein with Myo5p-dependent localization to cortical actin patches at hyphal tip; mutation confers hypersensitivity to cytochalasin D; Spider biofilm repressed
orf19.229	0.438817	4.6663e-05	0.000213388	C3_02410C_A		Ortholog(s) have ubiquitin-protein transferase activity, role in ubiquitin-dependent protein catabolic process and chromosome, centromeric region, site of double-strand break localization
orf19.2290	0.0695874	0.459159	0.558426	C2_07330W_A	TOR1	Protein similar to TOR family phosphatidylinositol kinases; mutation confers resistance to rapamycin; involved in regulation of ribosome biogenesis, starvation response, and adhesion
orf19.2296	2.77106	4.69631e-28	3.45098e-26	C1_11200W_A		Predicted mucin-like protein; ketoconazole-induced; fluconazole-repressed; induced in cyr1 mutant; colony morphology-related gene regulation by Ssn6; flow model biofilm induced; Spider biofilm induced
orf19.2297	0.217609	0.301756	0.400317	C1_11190W_A	ARL3	Putative Ras superfamily GTPase; induced by nitric oxide independent of Yhb1p
orf19.2298	-0.151629	0.0563117	0.0970614	C1_11170W_A	WBP1	Putative oligosaccharyltransferase subunit; Spider biofilm repressed
orf19.2299	-0.840963	5.1832e-08	4.96794e-07	C1_11160C_A		Ortholog(s) have protein tag activity, role in cell budding, cellular response to oxidative stress, invasive growth in response to glucose limitation, protein urmylation, tRNA wobble position uridine thiolation and cytosol localization
orf19.23	0.586033	0.00766664	0.0174796	C2_06460W_A	RTA3	7-transmembrane receptor protein involved in regulation of asymmetric lipid distribution in plasma membrane; involved in biofilm formation; putative drug-responsive regulatory site; rat catheter biofilm induced
orf19.230	0.231259	0.31155	0.41033	C3_02420C_A		Ortholog of S. cerevisiae Pet111; a mitochondrial translational activator specific for the COX2 mRNA; Hap43-induced gene
orf19.2301	-0.0733977	0.601429	0.68464	C1_11150W_A		Ortholog(s) have role in proteasome regulatory particle assembly and cytosol, nucleus localization
orf19.2302	0.544315	1.25577e-09	1.64069e-08	C1_11140W_A		Ortholog(s) have enzyme regulator activity, role in cellular calcium ion homeostasis, glycosphingolipid biosynthetic process and integral component of endoplasmic reticulum membrane localization
orf19.2303	-0.241512	0.0723019	0.120003	C1_11130W_A	FGR16	Protein lacking an ortholog in S. cerevisiae; transposon mutation affects filamentous growth; fluconazole-downregulated
orf19.2304	-0.00339214	0.983089	0.988035	C1_11120C_A		Protein similar to S. cerevisiae Gvp36p; transposon mutation affects filamentous growth
orf19.2305	-0.758553	9.09813e-07	6.75544e-06	C1_11110C_A		Ortholog(s) have tubulin binding activity, role in tubulin complex assembly and cytoplasm, prefoldin complex localization
orf19.2306	0.08069	0.451013	0.550463	C1_11100W_A		Ortholog(s) have acireductone dioxygenase (Ni2+-requiring) activity and role in L-methionine salvage from methylthioadenosine
orf19.2307	-0.198777	0.183516	0.265554	C1_11090C_A		Ortholog(s) have role in mRNA polyadenylation, pre-mRNA cleavage required for polyadenylation and mRNA cleavage and polyadenylation specificity factor complex, nuclear chromatin localization
orf19.2308	0.282108	0.046063	0.0817094	C1_11080W_A		Putative 6-phosphofructo-2-kinase; catalyzes synthesis of fructose-2,6-bisphosphate; Hap43-repressed; flow model, rat catheter and Spider biofilm induced
orf19.2309	-0.771999	0.00411598	0.0101951	C1_11070W_A	PET127	Protein with a predicted role in 5'-end processing of mitochondrial RNAs; ortholog of S. cerevisiae Pet127; Hap43-induced; rat catheter and Spider biofilm induced
orf19.2309.2	-0.471192	1.3038e-06	9.22036e-06	C1_11060C_A	RPL2	Putative 60S ribosomal protein L2; Hap43-induced gene; repressed in infected rabbit kidney in SC5314, but not NGY152, strain background; Spider biofilm repressed
orf19.231	0.127442	0.392891	0.493759	C3_02430W_A	APL2	Phosphorylated protein of unknown function; mutation confers hypersensitivity to toxic ergosterol analog
orf19.2310	-0.951128	0.00053844	0.00175984	C1_11050W_A		Predicted single-stranded nucleic acid binding protein; flow model biofilm induced
orf19.2310.1	-0.459446	3.94038e-05	0.000183607	C1_11040W_A	RPL29	Ribosomal protein L29; induced upon germ tube formation; colony morphology-related gene regulation by Ssn6; intron in 5'-UTR; Spider biofilm repressed
orf19.2311	-0.736828	2.42503e-06	1.59334e-05	C1_11030W_A	RPL82	Predicted ribosomal protein; genes encoding cytoplasmic ribosomal subunits, translation factors, and tRNA synthetases are downregulated upon phagocytosis by murine macrophage
orf19.2312	-0.10441	0.502167	0.59672	C1_11020W_A		Protein similar to ferric reductase Fre10p; possibly an essential gene, disruptants not obtained by UAU1 method
orf19.2313	0.372278	0.0184524	0.0371899	C1_11010C_A		Putative ortholog of S. cerevisiae Pex32 a peroxisomal integral membrane protein with a role in negative regulation of peroxisome size; Hap43-repressed gene
orf19.2314	-1.88804	8.46484e-06	4.73868e-05	C1_11000C_A		Protein with a role in nucleolar integrity and processing of pre-rRNA; mutation confers hypersensitivity to 5-fluorocytosine (5-FC), 5-fluorouracil (5-FU), and tubercidin (7-deazaadenosine); Hap43-induced; Spider biofilm induced
orf19.2315	-0.452828	0.00234667	0.00629289	C1_10990C_A	RTG3	Transcription factor with bZIP motif involved in regulation of galactose catabolism genes; as result of transcriptional rewiring, performs role analogous to Gal4p in S. cerevisiae; regulates carbon source-dependent stress response
orf19.2317	0.338478	0.486844	0.583829	C1_10980W_A		Protein of unknown function; induced by alpha pheromone in SpiderM medium
orf19.2318.1	-0.739978	5.42311e-05	0.000242617	C1_10960W_A		Ortholog(s) have inositol phosphoceramide synthase regulator activity, role in inositol phosphoceramide metabolic process and inositol phosphoceramide synthase complex, integral component of Golgi membrane localization
orf19.2319	-1.84167	3.10538e-06	1.98925e-05	C1_10970W_A		Putative nucleolar protein with a predicted role in pre-rRNA processing; Hap43-induced gene; repressed in core stress response
orf19.232	-0.291197	0.0333484	0.0617603	C3_02440C_A	MED7	Subunit of the RNA polymerase II mediator complex
orf19.2320	-1.27589	0.000655047	0.00208864	C1_10950C_A		Putative serine/threonine-protein kinase; possibly an essential gene, disruptants not obtained by UAU1 method
orf19.2322.3	-0.167381	0.179433	0.260708	C1_10940C_A	ERP5	Protein involved in ER to Golgi transport; rat catheter and Spider biofilm repressed
orf19.2324	-0.599988	0.00548539	0.013105	C1_10930C_A	UBA4	Putative ubiquitin activating protein; Hap43-repressed; induced by prostaglandins; clade-associated gene expression
orf19.2325	-0.240275	0.0664753	0.111836	C1_10920W_A		Ortholog(s) have RNA polymerase III general transcription initiation factor activity and RNA polymerase III transcription regulator recruiting activity, more
orf19.2326	-0.907749	2.5533e-10	3.80495e-09	C1_10910C_A		Ortholog(s) have role in chromatin silencing at silent mating-type cassette, double-strand break repair via homologous recombination, intra-S DNA damage checkpoint and mitotic sister chromatid cohesion, more
orf19.2328	-0.0157056	0.905407	0.930141	C1_10890C_A		Ortholog of C. dubliniensis CD36 : Cd36_10220, C. parapsilosis CDC317 : CPAR2_210530, Candida tenuis NRRL Y-1498 : CANTEDRAFT_105553 and Debaryomyces hansenii CBS767 : DEHA2G14432g
orf19.2329.1	-0.607539	2.22064e-12	4.73219e-11	C1_10870W_A	RPS17B	Ribosomal protein 17B; downregulated upon phagocytosis by murine macrophages; Hap43-induced; Spider biofilm repressed
orf19.233.1	-0.19795	0.0349303	0.0643358	C3_02450W_A	HRT1	Ortholog of S. cerevisiae Hrt1; component of a nuclear ubiquitin-protein ligase complex involved in cell cycle control; induced by hydroxyurea; Spider biofilm induced
orf19.2330	-1.46443	7.67426e-05	0.000327514	C1_10880W_A		Putative U3 snoRNA-associated protein; Hap43-induced; transposon mutation affects filamentous growth; repressed by prostaglandins
orf19.2331	-0.295582	0.0370956	0.0678353	C1_10860C_A	ADA2	Zinc finger and homeodomain transcriptional coactivator; role in cell wall integrity and in sensitivity to caspofungin; required for the normal transcriptional response to caspofungin; required for yeast cell adherence to silicone substrate
orf19.2332	0.0592267	0.837034	0.876521	C1_10850W_A		Ortholog of C. parapsilosis CDC317 : CPAR2_210560, C. dubliniensis CD36 : Cd36_10180, Candida orthopsilosis Co 90-125 : CORT_0A09890 and Candida tropicalis MYA-3404 : CTRG_04072
orf19.2333	-0.207672	0.290994	0.388946	C1_10840C_A		Ortholog(s) have role in retrograde transport, endosome to Golgi and late endosome localization
orf19.2334	0.4099	0.000416923	0.0014125	C1_10830W_A	BIG1	Endoplasmic reticulum (ER) protein; ortholog of S. cerevisiae Big1; required for beta-1,6-glucan synthesis, filamentation, adhesion, and virulence; rat catheter biofilm repressed
orf19.2335	0.442615	0.0122082	0.026033	C1_10820C_A		Putative aspartyl aminopeptidase; stationary phase enriched protein; mutation confers hypersensitivity to 5-fluorouracil (5-FU); Hog1-induced; planktonic growth-induced; rat catheter and Spider biofilm repressed
orf19.2336	0.536517	0.0682431	0.114269	C1_10810W_A		Pry family pathogenesis-related protein; predicted to be extracellular
orf19.2337	-0.481608	0.00331668	0.00846217	C1_10800C_A	ALP1	Cystine transporter; present in pathogenic yeasts (no human or murine homolog); Spider biofilm induced
orf19.234	-0.378059	0.00633442	0.014812	C3_02460C_A	PHA2	Putative prephenate dehydratase; Hap43p-repressed gene; expression downregulated in an ssr1 null mutant
orf19.2340	-0.064741	0.59975	0.683093	C1_10790W_A	CDC48	Putative microsomal ATPase; plasma membrane-localized; regulated by Gcn2 and Gcn4; induced by amino acid starvation (3-AT); macrophage/pseudohyphal-repressed; protein levels decrease in stationary phase yeast; Spider biofilm repressed
orf19.2341	0.268638	0.0608748	0.103696	C1_10780C_A	HNT1	Protein with similarity to protein kinase C inhibitor-I; protein level decreases in stationary phase cultures
orf19.2342	0.175377	0.248992	0.341883	C1_10770W_A	SFT2	Putative membrane protein; transcript regulated by Mig1; Spider biofilm induced
orf19.2343	-0.571154	1.25747e-05	6.71035e-05	C1_10760W_A	VPS23	ESCRT I protein sorting complex protein; involved in proteolytic activation of Rim101, which regulates pH response; ortholog of S. cerevisiae Stp22/Vps23
orf19.2343.1	-0.0180236	0.892268	0.919302	C1_10750C_A		Putative vacuolar H+ ATPase subunit e of the V-ATPase V0 subcomplex; added to Assembly 21 based on comparative genome analysis
orf19.2344	2.10681	8.02112e-19	3.28712e-17	C1_10740C_A	ASR1	Heat shock protein; transcript regulated by cAMP, osmotic stress, ciclopirox olamine, ketoconazole; repressed by Cyr1, Ras1; colony morphology-related regulated by Ssn6; stationary phase enriched; Hap43-induced; Spider biofilm induced
orf19.2346	0.0888729	0.601551	0.684656	C1_10730W_A		Putative protein of unknown function, transcription is positively regulated by Tbf1p
orf19.2347	-0.519068	3.27761e-08	3.26892e-07	C1_10720C_A	MNN2	Alpha-1,2-mannosyltransferase; similar to S. cerevisiae Mnn2; role in cell wall integrity, temperature sensitivity; iron utilization in low iron; Tn mutation affects filamentous growth; filament induced; increased chitin exposes beta-glucan
orf19.2350	-0.53271	0.0113894	0.0245987	C1_10710C_A		Protein similar to S. cerevisiae Yor378w; MFS family transporter; transposon mutation affects filamentous growth; null mutants are viable; fungal-specific (no human or murine homolog)
orf19.2351	0.657137	0.0107356	0.0233602	C1_10700C_A	NIT3	Putative nitrilase; regulated by Gcn2p and Gcn4p; protein present in exponential and stationary growth phase yeast cultures
orf19.2352	-0.333955	0.000325933	0.00114105	C1_10690W_A		Ortholog(s) have mitochondrion localization
orf19.2356	-2.05589	5.85256e-21	2.85614e-19	CR_07060C_A	CRZ2	C2H2 transcription factor, involved in regulation of early adaptation to murine GI tract; Rim101-repressed at pH 8; required for yeast cell adherence to silicone substrate; Spider biofilm induced
orf19.236	-0.618177	9.57811e-15	2.68565e-13	C3_02470C_A	RPL9B	Ribosomal protein L9; repressed upon phagocytosis by murine macrophages; repressed by nitric oxide; protein levels decrease in stationary phase; Hap43-induced; Spider biofilm repressed
orf19.2360	-1.29085	1.64706e-09	2.09337e-08	CR_07050C_A	URA2	Putative bifunctional carbamoylphosphate synthetase-aspartate transcarbamylase; flucytosine induced; macrophage/pseudohyphal-induced; 5'-UTR intron; flow model biofilm repressed
orf19.2361	-0.370599	0.00303192	0.00782839	CR_07040W_A	SPT10	Ortholog(s) have promoter-specific chromatin binding, sequence-specific DNA binding activity
orf19.2362	-1.25673	0.00115124	0.00340891	CR_07030C_A		Putative 90S preribosome component; Hap43p-induced gene; possibly an essential gene, disruptants not obtained by UAU1 method
orf19.2363	-0.50268	1.62469e-09	2.06906e-08	CR_07020W_A		Ortholog(s) have thiosulfate sulfurtransferase activity
orf19.2364	0.143182	0.420161	0.521268	CR_07010W_A	MIS11	Predicted mitochondrial C1-tetrahydrofolate synthase precursor; putative protein of glycine catabolism; repressed by Efg1; fluconazole-induced; stationary phase enriched protein; rat catheter and Spider biofilm repressed
orf19.2365	-0.640394	0.00092184	0.00279835	CR_07000C_A	POL2	DNA polymerase epsilon; transcript induced by interaction with macrophage; transcript is regulated by Tup1; periodic mRNA expression, peak at cell-cycle G1/S phase
orf19.2366	0.856666	0.22316	0.312317	CR_06990W_A		Has domain(s) with predicted DNA binding activity and role in DNA integration
orf19.2367	0.503528	0.00934042	0.0206526	CR_06980W_A		Putative protein of unknown function; Hap43-induced; repressed by Rim101; Spider biofilm induced
orf19.2368	-0.195677	0.27647	0.372491	CR_06970C_A		Predicted component of U5 snRNP; Spider biofilm induced
orf19.2369	0.375566	0.0337501	0.0624137	CR_06960W_A		Ortholog(s) have ATP binding, DNA replication origin binding activity
orf19.2369.1	0.0922918	0.548432	0.637795	CR_06950C_A	ATX1	Putative cytosolic copper metallochaperone; flucytosine induced; Ssr1-repressed; rat catheter biofilm induced
orf19.2370	0.473279	0.0402909	0.072772	CR_06940W_A	DSL1	Protein similar to S. cerevisiae Dsl1p, which is a member of the t-SNARE complex of the endoplasmic reticulum
orf19.2371	-0.201681	0.506903	0.601342	C7_02610C_A		Putative Gag protein of retrotransposon Tca2; separated by a stop codon from Pol protein orf19.2372; likely translated as single polyprotein that includes Gag, reverse transcriptase, protease, and integrase; rat catheter biofilm repressed
orf19.2372	-0.397663	0.00613449	0.014413	C7_02600C_A		Pol protein of retrotransposon Tca2; separated by a stop codon from Gag protein orf19.2371; likely translated as single polyprotein with Gag, reverse transcriptase, protease, and integrase; rat catheter biofilm repressed
orf19.2376	0.800293	0.00833889	0.0188066	CR_03440W_A		Ortholog(s) have DNA 5'-adenosine monophosphate hydrolase activity, DNA-3'-diphospho-5'-guanosine diphosphatase, GMP binding, guanosine binding and mismatched DNA binding, more
orf19.2378	-0.350093	0.00709846	0.0163651	CR_03430W_A		Ortholog(s) have role in syncytium formation by plasma membrane fusion, vacuolar proton-transporting V-type ATPase complex assembly and integral component of endoplasmic reticulum membrane localization
orf19.2379	-0.312156	0.00854695	0.0192329	CR_03420C_A	NOT4	Putative E3 ubiquitin-protein ligase; required for maintenance, but not induction, of hyphal development; homozygous null mutant is avirulent in mouse systemic infection despite persistence in host; repressed in rat oral candidiasis
orf19.238	1.47366	6.88822e-08	6.4193e-07	C3_02480C_A	CCP1	Cytochrome-c peroxidase N terminus; Rim101, alkaline pH repressed; induced in low iron or by macrophage interaction; oxygen-induced activity; regulated by Sef1, Sfu1, and Hap43; Spider biofilm induced; rat catheter biofilm repressed
orf19.2381	0.100123	0.503725	0.598349	CR_03410W_A		Protein of unknown function; possibly an essential gene, disruptants not obtained by UAU1 method
orf19.2382	-0.490779	0.000168189	0.00064734	CR_03400W_A		Protein similar to isoleucyl-tRNA synthetase; isoleucyl-tRNA synthetase is the target of drugs including the cyclic beta-amino acid icofungipen/PLD-118/BAY-10-8888 and mupirocin
orf19.2383	-0.050777	0.609757	0.692024	CR_03390C_A	YKU80	Yku70p-Yku80p Ku complex subunit involved in nonhomologous end joining during double-strand break repair repair; Hap43-repressed gene; flow model biofilm induced
orf19.2384	-1.13939	0.00429461	0.0105517	CR_03380W_A	MTG1	Putative mitochondrial GTPase; likely essential for respiratory competence and in large ribosomal subunit assembly; mitochondrial translation; Spider biofilm induced
orf19.2385	-1.44077	0.000140943	0.000553468	CR_03370C_A	KTI12	Protein similar to S. cerevisiae Kti12p, which associates with Elongator complex; has a role in resistance to killer toxin; predicted Kex2p substrate; Hap43p-induced gene
orf19.2386	-1.16202	0.000550099	0.00178797	CR_03360W_A		Ortholog(s) have role in endonucleolytic cleavage in 5'-ETS of tricistronic rRNA transcript (SSU-rRNA, 5.8S rRNA and LSU-rRNA), more
orf19.2387	-0.303755	0.000188294	0.000712407	CR_03350C_A		Putative tRNA-Pro synthetase; genes encoding ribosomal subunits, translation factors, and tRNA synthetases are downregulated upon phagocytosis by murine macrophage
orf19.2389	-0.326653	0.00344789	0.00875391	CR_03340C_A		Ortholog(s) have DNA replication origin binding, single-stranded DNA binding activity
orf19.239	-0.320141	0.000490818	0.00161921	C3_02490C_A		Putative ATP-dependent helicase; induced by nitric oxide
orf19.2391	0.0317578	0.792651	0.846262	CR_03330W_A		Putative protein of unknown function; Hap43p-repressed gene; S. cerevisiae ortholog YKR023W localizes to mitochondria
orf19.2392	NA	NA	NA	CR_03320C_A		Ortholog of C. dubliniensis CD36 : Cd36_28460, Debaryomyces hansenii CBS767 : DEHA2B00704g, Pichia stipitis Pignal : PICST_43964 and Spathaspora passalidarum NRRL Y-27907 : spas_CGOB_00057
orf19.2393	-0.304984	0.161343	0.238434	CR_03310C_A		Putative transcription factor with zinc finger DNA-binding motif
orf19.2394	1.30189	0.00014069	0.000552814	CR_03300C_A		Ortholog(s) have aldehyde dehydrogenase (NAD) activity, role in response to furfural and intracellular localization
orf19.2395	0.152518	0.565535	0.652555	CR_03290C_A	IME2	Putative serine/threonine protein kinase; mutation confers hypersensitivity to amphotericin B
orf19.2396	-0.502974	0.000785579	0.0024356	CR_03280W_A	IFR2	Zinc-binding dehydrogenase; induced by benomyl, ciclopirox olamine, alpha pheromone, Hap43; regulated by oxidative stress via Cap1, osmotic stress via Hog1; protein present in exponential and stationary phase; rat catheter biofilm repressed
orf19.2397	-0.216609	0.13545	0.205093	CR_03270W_A		Predicted membrane transporter, member of the anion:cation symporter (ACS) family, major facilitator superfamily (MFS); amphotericin B, caspofungin repressed; Hap43p-repressed
orf19.2397.3	0.141731	0.607137	0.689541	CR_03260W_A		Putative aminotransferase; Hap43-repressed; homozygous Tn insertion decreases colony wrinkling in filament-inducing conditions, does not block true hypha formation in liquid media; rat catheter and Spider biofilm induced
orf19.2398	0.131306	0.55452	0.643034	CR_03250C_A		Protein of unknown function; Hap43-repressed; transcript increased in azole-resistant strain overexpressing CDR1 and CDR2; possibly regulated by Tac1; induced by Mnl1 in weak acid stress; flow model biofilm induced; Spider biofilm induced
orf19.2399	-0.0803336	0.518071	0.61164	CR_03240C_A		Putative transcription factor with zinc finger DNA-binding motif; similar to bacterial DnaJ; induced in low iron
orf19.24	0.482246	0.113955	0.176781	C2_06470W_A	RTA2	Flippase involved in sphingolipid long chain base release; mediates calcineurin-dependent ER stress response and resistance to azoles; Plc1p, Ca2+, calcineurin-regulated;
orf19.240	-0.550803	0.00010111	0.0004173	C3_02500W_A	PAM17	Predicted component of the presequence translocase-associated import motor (PAM complex) involved in protein import into mitochondrial matrix
orf19.2400	-0.0354735	0.770113	0.828147	CR_03230W_A		Ortholog(s) have role in mRNA splicing, via spliceosome, maturation of SSU-rRNA, positive regulation of ATPase activity, positive regulation of helicase activity
orf19.2401	0.901852	1.46063e-06	1.01498e-05	CR_03220C_A		Ortholog(s) have Atg8-specific protease activity
orf19.2402	-0.221023	0.131988	0.200714	CR_03210C_A	SSU72	Ortholog(s) have RNA polymerase II CTD heptapeptide repeat phosphatase activity, protein tyrosine phosphatase activity
orf19.2404	-1.13178	0.000384283	0.00131798	CR_03200C_A		Ortholog(s) have ribonuclease MRP activity, ribonuclease P activity, tRNA binding activity
orf19.2406	0.41838	0.00931958	0.0206339	CR_03180W_A		Ortholog(s) have GTP binding, GTPase activity
orf19.2407	-0.238869	0.0040141	0.009962	CR_03170W_A	DPS1-1	Putative tRNA-Asp synthetase; genes encoding ribosomal subunits, translation factors, tRNA synthetases are downregulated upon phagocytosis by murine macrophage; protein enriched in stationary phase yeast cultures
orf19.2408	-0.460577	0.0315417	0.0587889	CR_03160W_A		Ortholog(s) have tRNA methyltransferase activity and role in tRNA methylation, wybutosine biosynthetic process
orf19.2410	-0.106235	0.306857	0.405734	CR_03150W_A	SYS3	Protein similar to S. cerevisiae Sys3p; putative role in endosome-Golgi vesicle docking; upregulated in biofilm; induced upon adherence to polystyrene
orf19.2411	0.243197	0.203499	0.289813	CR_03140C_A	SYN8	Putative endosomal SNARE; role in protein transport; rat catheter and Spider biofilm induced
orf19.2412	0.271094	0.0450881	0.0801802	CR_03130W_A		Ortholog(s) have role in late endosome to vacuole transport via multivesicular body sorting pathway and Vps55/Vps68 complex, late endosome localization
orf19.2414	0.0845311	0.792378	0.846262	CR_03120W_A		Ortholog of S. cerevisiae Mpm1; a mitochondrial intermembrane space protein of unknown function; Hap43-repressed; Spider biofilm induced
orf19.2415	-0.250439	0.0398836	0.0722107	CR_03110W_A		Ortholog(s) have role in mitochondrial translation and mitochondrion localization
orf19.2416.1	-0.265434	0.019295	0.038584	CR_03090C_A	MLC1	Microtubule-dependent localized protein; at Spitzenkorper and cytokinetic ring in hyphae; cell-cycle dependent localization to tip polarisome, bud neck in yeast and pseudohyphae; sumoylation target; rat catheter, Spider biofilm repressed
orf19.2417	-0.6735	3.79754e-05	0.000177858	CR_03100W_A	SMC5	Protein similar to S. cerevisiae Smc5p, which is involved in DNA repair; transposon mutation affects filamentous growth
orf19.2418	-0.277617	0.0329408	0.0611115	CR_03080C_A		Ortholog of C. dubliniensis CD36 : Cd36_28190, C. parapsilosis CDC317 : CPAR2_802530, Candida tenuis NRRL Y-1498 : CANTEDRAFT_109615 and Debaryomyces hansenii CBS767 : DEHA2A12650g
orf19.2419	0.0490481	0.629298	0.709918	CR_03070W_A		Endonuclease involved in regulation of translation; stimulates translation of protein O-mannosyltransferase family which includes PMT1, PMT2, PMT4, PMT5, and PMT6; peloto ortholog; Hap43-repressed gene
orf19.242	0.527548	0.000104562	0.00043016	C3_02510C_A	SAP8	Secreted aspartyl protease; regulated by growth phase, temperature, white-opaque switch; highly expressed in opaque cells and upon deep epidermal invasion; greater expression in vaginal than oral infection; prominent role in biofilms
orf19.242.2	0.446665	0.00531916	0.0127552	C3_02530W_A		Protein involved in ER stress response; acts synergistically with Aut7p to regulate unfolded protein response and mitochondrial function under ER stress
orf19.2422	-0.694174	9.90899e-10	1.32805e-08	CR_03060W_A	ARC1	Putative G4 nucleic acid binding protein; macrophage/pseudohyphal-repressed; protein enriched in stationary phase yeast-form cultures; Spider biofilm repressed
orf19.2423	0.186982	0.151651	0.226203	CR_03050C_A	ZCF11	Zn(II)2Cys6 transcription factor; required for wild-type filamentous growth; mRNA binds She3
orf19.2425	1.15667	1.80383e-07	1.55563e-06	CR_03040C_A	HGT18	Putative glucose transporter of the major facilitator superfamily; the C. albicans glucose transporter family comprises 20 members; 12 probable membrane-spanning segments; expressed in rich medium with 2% glucose
orf19.2426	-0.586333	4.09967e-07	3.26391e-06	CR_03020C_A		Predicted HD domain metal dependent phosphohydrolase; Spider biofilm repressed
orf19.2429	1.6076	0.000782706	0.00242878	C1_06160W_A		Protein of unknown function; induced by alpha pheromone in SpiderM medium
orf19.243	0.655177	0.000920008	0.00279412	C3_02540C_A	OXR1	Ortholog(s) have role in cellular response to oxidative stress and mitochondrion localization
orf19.2430	2.74946	0.124429	0.190807	C1_06150W_A		Ortholog of Candida albicans WO-1 : CAWG_00792
orf19.2431	2.6045	2.67712e-19	1.12597e-17	C1_06140C_A		Dubious open reading frame, only conserved in Candida dubliniensis; induced by alpha pheromone in SpiderM medium; mRNA binds She3; Spider biofilm induced; flow model biofilm repressed
orf19.2432	-0.123274	0.310832	0.409636	C1_06130C_A	HAC1	bZIP transcription factor; role in unfolded protein response and control of morphology; transcript undergoes atypical splicing at C terminus under ER stress; induced during mating and by caspofungin; mRNA binds She3; Spider biofilm induced
orf19.2433	0.881702	5.06067e-06	3.02929e-05	C1_06120C_A		Has domain(s) with predicted flap-structured DNA binding activity and role in double-strand break repair via single-strand annealing, removal of nonhomologous ends
orf19.2434	0.12791	0.212343	0.300001	C1_06110C_A	NPL4	Putative ubiquitin-binding protein; regulated by Gcn2p and Gcn4p
orf19.2435	-0.356465	0.00745658	0.0170738	C1_06100C_A	MSI3	Essential HSP70 family protein; required for fluconazole resistance and calcineurin-dependent transcription; interacts with Cgr1; transcript regulated by iron; rat catheter biofilm induced; farnesol repressed in biofilm; sumoylation target
orf19.2436	0.0238326	0.901872	0.927254	C1_06090C_A		Predicted protein serine/threonine kinase; Spider biofilm induced
orf19.2437	1.45123	2.0529e-14	5.53763e-13	C1_06080C_A	ARC35	Putative ARP2/3 complex subunit; shows colony morphology-related gene regulation by Ssn6p; mutation confers hypersensitivity to cytochalasin D
orf19.2438	-0.2415	0.0371235	0.0678505	C1_06070W_A		Has domain(s) with predicted structural constituent of ribosome activity, role in translation and ribosome, small ribosomal subunit localization
orf19.2439	-0.0292916	0.792587	0.846262	C1_06060C_A	ACP1	Putative mitochondrial acyl carrier protein involved in fatty acid biosynthesis; shows colony morphology-related gene regulation by Ssn6p; protein newly produced during adaptation to the serum
orf19.2439.1	-0.232306	0.0581213	0.0998037	C1_06050C_A		Ortholog(s) have ubiquinol-cytochrome-c reductase activity, role in aerobic respiration, mitochondrial electron transport, ubiquinol to cytochrome c and mitochondrial respiratory chain complex III localization
orf19.244	0.319574	0.00899763	0.0200146	C3_02550C_A	DCG1	Protein of unknown function; ortholog of S. cerevisiae Dcg1; transcript regulated by Nrg1 and Mig1
orf19.2440	0.329747	0.0274438	0.0522062	C1_06040W_A	RTT101	Putative cullin subunit of E3 ubiquitin ligase complex, involved in response to DNA damage; induced by alpha pheromone in SpiderM medium
orf19.2442	0.486524	0.0163176	0.0335213	C1_06030C_A		Ortholog of S. cerevisiae Shg1; a COMPASS (Set1C) complex subunit that methylates histone H3 on lysine 4 and is required in transcriptional silencing near telomeres; repressed in an azole-resistant strain overexpressing MDR1
orf19.2443	0.501801	9.1155e-08	8.36089e-07	C1_06020W_A	RGD1	GTPase activator protein; transcript induced in low iron; alkaline upregulated; localized to the bud emergence area in G1 phase and in the bud tip during S and G2 phases
orf19.2444	-0.16006	0.412411	0.513671	C1_06010W_A	CHS7	Protein required for wild-type chitin synthase III activity; similar to (but not functional homolog of) S. cerevisiae Chs7p, which effects ER export of Chs3p; induced cyr1 mutant hyphae and ras1 yeast-form cells; Spider biofilm induced
orf19.2445	0.943882	0.003902	0.00973292	C1_06000W_A		Putative dicarboxylic amino acid permease; fungal-specific (no human or murine homolog); induced by alpha pheromone in SpiderM medium
orf19.2446	1.37294	2.53175e-14	6.71596e-13	C1_05990C_A		Has domain(s) with predicted 2-dehydropantoate 2-reductase activity, NADP binding, coenzyme binding, oxidoreductase activity, oxidoreductase activity, acting on the CH-OH group of donors, NAD or NADP as acceptor activity
orf19.2447	-0.0506467	0.631296	0.711543	C1_05980W_A		Putative Type II phosphatidylinositol 4-kinase; Ssr1-repressed; flow model biofilm repressed
orf19.2449	1.86596	2.3071e-07	1.9356e-06	C1_05970W_A		Putative adhesin-like protein; macrophage-induced gene
orf19.245	-0.57235	5.29328e-05	0.000237807	C3_02560W_A	DDC1	Putative DNA damage checkpoint protein; transcript induced during filamentous growth; regulated by Nrg1, Tup1
orf19.2451	-0.710219	2.89298e-10	4.26147e-09	C1_05960W_A	PGA45	Putative GPI-anchored cell wall protein; repressed in core caspofungin response; Hog1-induced; regulated by Ssn6; Mob2-dependent hyphal regulation; flow model biofilm induced
orf19.2452	-0.422935	0.00130001	0.00378114	C1_05950C_A		Protein of unknown function; induced in high iron; repressed in core caspofungin response; ketoconazole-repressed; colony morphology-related gene regulation by Ssn6; possibly subject to Kex2 processing
orf19.2454	-0.795388	1.38964e-08	1.50575e-07	C1_05940W_A	PHO87	Putative phosphate permease; transcript repressed by Rim101 at pH 8; regulated by white-opaque switch; caspofungin repressed; virulence-group-correlated expression; flow model biofilm induced
orf19.2455	0.0633369	0.713231	0.780768	C1_05930C_A		Ortholog(s) have glutathione hydrolase activity, omega peptidase activity, role in glutathione catabolic process and cytoplasm, glutathione hydrolase complex, nuclear periphery localization
orf19.2457	0.934678	0.000196624	0.000737687	C1_05920W_A		Protein of unknown function; induced during chlamydospore formation in both C. albicans and C. dubliniensis; Spider biofilm induced
orf19.2458	0.702658	0.00234243	0.00628415	C1_05910W_A	SIP5	Protein of unknown function; flow model, rat catheter and Spider biofilm induced
orf19.2459	-0.197314	0.29244	0.390552	C1_05900W_A		Protein of unknown function; mRNA binds to She3; Hap43 repressed gene; Spider biofilm induced
orf19.246	1.93544	4.12308e-34	4.4676e-32	C3_02570W_A		Predicted metalloendopeptidase; Spider biofilm induced
orf19.2460	0.406942	0.358277	0.458368	C1_05890W_A		Protein of unknown function; substrate for Kex2 processing in vitro; repressed by alpha pheromone in SpiderM medium; Spider biofilm induced; Bcr1-repressed in a/a RPMI biofilms
orf19.2461	0.687097	0.00145144	0.00416662	C1_05880W_A	PRN4	Protein with similarity to pirins; induced by benomyl treatment; flow model biofilm repressed
orf19.2462	0.999913	3.30087e-07	2.67838e-06	C1_05870W_A	PRN3	Protein similar to pirin; induced by Mnl1 under weak acid stress; Hap43-repressed; Spider biofilm induced
orf19.2463	0.738498	1.11701e-08	1.22488e-07	C1_05860W_A	PRN2	Protein similar to pirin; Hap43p-repressed gene
orf19.2465	0.0161829	0.872356	0.904776	C1_05850W_A	POL32	Putative subunit of DNA polymerase delta, involved in chromosomal DNA replication; cell-cycle regulated periodic mRNA expression
orf19.2467	1.02004	3.845e-07	3.0842e-06	C1_05840W_A	PRN1	Protein with similarity to pirins; induced by benomyl and in response to alpha pheromone in SpiderM medium; transcript induced by Mnl1 in weak acid stress; rat catheter and Spider biofilm induced
orf19.2468	2.26092	3.0436e-09	3.67821e-08	C1_05830W_A		Ortholog(s) have trans-aconitate 3-methyltransferase activity and cytosol localization
orf19.2469	-0.112687	0.485183	0.582056	C1_05820C_A	RAD10	Ortholog of S. cerevisiae Rad10, an endonuclease involved in nucleotide excision repair; mutant is extremely sensitive to UV irradiation; transcript repressed in alkaline conditions
orf19.247	0.427587	0.101589	0.160957	C3_02580C_A		Ortholog(s) have role in endosome organization, regulation of protein localization and BLOC-1 complex localization
orf19.2471	-0.555085	1.85786e-08	1.97297e-07	C1_05810W_A	GIM5	Putative heterohexameric cochaperone prefoldin complex subunit; macrophage/pseudohyphal-repressed gene and macrophage-induced protein
orf19.2472	-0.566891	0.0042688	0.0105004	C1_05800C_A		Ortholog of S. pombe replication termination factor Rtf2; Spider biofilm induced
orf19.2472.1	-0.344734	0.0126208	0.0268145	C1_05790W_A		Ortholog of C. dubliniensis CD36 : Cd36_61610, C. parapsilosis CDC317 : CPAR2_107530, Candida tenuis NRRL Y-1498 : CANTEDRAFT_115252 and Debaryomyces hansenii CBS767 : DEHA2D02200g
orf19.2473	-0.363242	8.69779e-05	0.000365102	C1_05780W_A		Putative RSC chromatin remodeling complex component; decreased transcription is observed upon fluphenazine treatment or in an azole-resistant strain that overexpresses CDR1 and CDR2
orf19.2474	0.675475	8.63285e-11	1.40076e-09	C1_05770C_A	PRC3	Putative carboxypeptidase Y precursor; transcript regulated by Nrg1 and Mig1; regulated by Gcn2 and Gcn4
orf19.2475	-1.28305	1.00973e-09	1.34764e-08	C1_05760C_A	PGA26	GPI-anchored adhesin-like protein of the cell wall; role in cell wall integrity; required for normal virulence; induced in high iron and during cell wall regeneration; Hap43-repressed
orf19.2476	-0.172228	0.0979918	0.156169	C1_05750C_A		Ortholog(s) have histone demethylase activity (H3-trimethyl-K4 specific) activity
orf19.2478	-0.735931	0.000752867	0.00235243	C1_05740C_A		Ortholog of C. dubliniensis CD36 : Cd36_05410, C. parapsilosis CDC317 : CPAR2_107480, Candida tenuis NRRL Y-1498 : CANTEDRAFT_94695 and Debaryomyces hansenii CBS767 : DEHA2D02288g
orf19.2478.1	-0.532266	6.4987e-08	6.06514e-07	C1_05720W_A		60S ribosomal protein L7; snoRNA snR39b encoded within the 2nd intron
orf19.2479	0.00797683	0.961395	0.971885	C1_05710C_A	UGA4	Putative gamma-aminobutyric acid/polyamine permease; nitrogen catabolite repressed gene, induced in absence of preferred N sources; transcriptionally induced upon phagocytosis by macrophage; gene regulation by nitrogen source requires Gat1p
orf19.248	0.16169	0.202283	0.288531	C3_02590W_A	APL5	Ortholog of S. cerevisiae and S. pombe Apl5; subunit of the AP-3 adaptor complex involved in Golgi-to-vacuole transport; phosphorylated protein; mutant is viable;
orf19.2480.1	0.983284	5.84952e-09	6.76238e-08	C1_05700W_A	AUT7	Putative autophagosome protein; acts synergistically with Ysy6p to regulate unfolded protein response and mitochondrial function under ER stress; macrophage/pseudohyphal-repressed; alternatively spliced intron in 5' UTR
orf19.2481	1.42194	0.00369626	0.00929957	C1_05690C_A		Protein of unknown function; Spider biofilm induced
orf19.2483	-0.0372942	0.6932	0.763415	C1_05680C_A	RIM1	Putative single-stranded DNA-binding protein; protein level decreases in stationary phase cultures; rat catheter biofilm repressed
orf19.2484	0.345555	0.0587632	0.100722	C1_05670W_A		Has domain(s) with predicted peptidase activity and role in proteolysis
orf19.2485	-0.620189	3.72646e-07	2.99776e-06	C1_05660C_A		Ortholog(s) have promoter-specific chromatin binding, protein-containing complex binding, structural constituent of nuclear pore activity
orf19.2487	-1.00371	6.9925e-05	0.000302456	C1_05650W_A		Protein with a predicted phosphoribulokinase/uridine kinase domain; Spider biofilm induced
orf19.2488	-1.17678	0.000142262	0.000557962	C1_05640C_A	FAL1	eIF4A subfamily of DEAD-box ATP-dependent RNA helicases; predicted nucleolar protein required for maturation of 18S rRNA; Spider biofilm induced
orf19.2489	-1.00219	2.45547e-07	2.05469e-06	C1_05630C_A		Putative karyopherin beta; repressed by nitric oxide
orf19.2492	-0.437422	0.0705253	0.117659	C1_05620C_A	STE3	Protein similar to S. cerevisiae Ste3p, the receptor for a-factor mating pheromone; alpha mating-type-specific transcription
orf19.2494	-0.465413	1.19206e-05	6.3907e-05	C1_05610W_A		Ortholog(s) have glutaminyl-tRNA synthase (glutamine-hydrolyzing) activity, role in glutaminyl-tRNAGln biosynthesis via transamidation, mitochondrial translation and glutamyl-tRNA(Gln) amidotransferase complex, mitochondrion localization
orf19.2495	0.107428	0.445648	0.545687	C1_05600W_A	GSL1	Beta-1,3-glucan synthase subunit; 10 predicted transmembrane regions; caspofungin induced; repressed by yeast-to-hypha transition; young biofilm repressed, induced by biofilm drug exposure; Bcr1-repressed in RPMI a/a biofilms
orf19.2496	-0.732235	0.00127865	0.00372412	C3_00930W_A	ATO2	Putative fungal-specific transmembrane protein; fluconazole repressed, Hap43-repressed; flow model biofilm induced; Spider biofilm induced
orf19.2498	0.494349	0.00213738	0.00579485	C3_00940W_A		Predicted ubiquitin-protein ligase; Hap43-repressed gene; oxidative stress-induced via Cap1; flow model biofilm induced
orf19.2499	-0.592034	2.33074e-05	0.000115777	C3_00950C_A		Putative peptidyl-prolyl cis-trans isomerase
orf19.25	-1.04543	0.00059125	0.00190623	C2_06480W_A		Ortholog(s) have tRNA (guanine(9)-N(1))-methyltransferase activity and role in tRNA N1-guanine methylation
orf19.250	0.362088	0.00732124	0.016812	C3_02600C_A	SLC1	Putative fatty acyltransferase; protein repressed during the mating process
orf19.2500	-0.558834	0.000165191	0.000638107	C3_00960W_A		Has domain(s) with predicted transferase activity and role in biosynthetic process
orf19.2501	0.0693656	0.653296	0.7308	C3_00980W_A	FLC1	Protein involved in heme uptake; putative FAD transporter, similar to S. cerevisiae Flc1; regulated by iron; macrophage-induced; mutant defective in filamentous growth; Spider biofilm induced
orf19.2503	1.10488	0.00188109	0.00520824	C3_00990C_A		Ortholog of S. cerevisiae : YGL138C, C. glabrata CBS138 : CAGL0H08910g, C. dubliniensis CD36 : Cd36_80910, C. parapsilosis CDC317 : CPAR2_102230 and Candida tenuis NRRL Y-1498 : CANTEDRAFT_109984
orf19.2504	-1.36213	0.000498478	0.00164097	C3_01000W_A	BMS1	Putative GTPase; Hap43-induced gene; mutation confers resistance to 5-fluorocytosine (5-FC); flucytosine induced; repressed by prostaglandins; Spider biofilm induced
orf19.2505	1.59764	0.122974	0.188938	C3_01010W_A		Ortholog of Candida albicans WO-1 : CAWG_02437
orf19.2506	1.96515	2.35956e-89	1.00564e-86	C3_01020W_A		Protein of unknown function; opaque-specific transcript; induced during chlamydospore formation in both C. albicans and C. dubliniensis; Hog1-repressed; Spider biofilm induced
orf19.2507	0.127322	0.361226	0.461126	C3_01030W_A	ARP9	Protein similar to S. cerevisiae Arp3p, a component of the Arp2/3 complex involved in actin-dependent processes; likely to be essential for growth, based on an insertional mutagenesis strategy
orf19.2508	0.576088	0.0351804	0.0647218	C3_01040C_A	PRM9	Protein described a similar to S. cerevisiae Prm9; not the ortholog though; mutant is viable
orf19.2509	NA	NA	NA	C3_01050C_A		Ortholog of C. parapsilosis CDC317 : CPAR2_401850, C. dubliniensis CD36 : Cd36_80970, Lodderomyces elongisporus NRLL YB-4239 : LELG_04407 and Candida orthopsilosis Co 90-125 : CORT_0E01890
orf19.2509.1	1.24935	4.5389e-06	2.75567e-05	C3_01060W_A		Ortholog of C. dubliniensis CD36 : Cd36_29340, Spathaspora passalidarum NRRL Y-27907 : spas_CGOB_00040 and Candida albicans WO-1 : CAWG_00248
orf19.251	2.28165	4.99789e-86	1.99697e-83	C3_02610C_A	GLX3	Glutathione-independent glyoxalase; binds human immunoglobulin E; alkaline, fluconazole, Hog1 repressed; hypoxia, oxidative stress via Cap1, Hap43 induced; stationary-phase enriched; rat catheter, Spider biofilm induced
orf19.2510	1.58853	9.08813e-10	1.23882e-08	C3_01070C_A		Ortholog(s) have role in protein folding, tubulin complex assembly
orf19.2511.1	-0.226451	0.0399787	0.0723214	C3_01080W_A	MRPL33	Putative mitochondrial ribosomal protein of the large subunit; Ssr1-repressed; rat catheter biofilm induced
orf19.2511.2	0.0350853	0.850238	0.887006	C3_01090W_A		Ortholog of C. parapsilosis CDC317 : CPAR2_103040, Candida tenuis NRRL Y-1498 : CANTEDRAFT_116324, Debaryomyces hansenii CBS767 : DEHA2G01980g and Pichia stipitis Pignal : PICST_45936
orf19.2512	0.111097	0.394439	0.495315	C3_01100W_A		Ortholog of C. dubliniensis CD36 : Cd36_81000, C. parapsilosis CDC317 : CPAR2_103050, Candida tenuis NRRL Y-1498 : CANTEDRAFT_116326 and Debaryomyces hansenii CBS767 : DEHA2G01958g
orf19.2513	-0.639707	0.17139	0.25075	C3_01110C_A		Has domain(s) with predicted role in Group I intron splicing and ribonucleoprotein complex localization
orf19.2514	0.18434	0.423321	0.524475	C3_01120W_A		Predicted methyltransferase; rat catheter biofilm induced
orf19.2515	1.51531	1.70287e-16	5.61156e-15	C3_01130C_A		ZZ-type zinc finger protein; rat catheter and Spider biofilm induced
orf19.2516	0.587469	0.0019831	0.00545055	C3_01140W_A		Has domain(s) with predicted role in cell redox homeostasis
orf19.2517	1.11546	0.000127648	0.000508761	CR_01340W_A		Predicted membrane transporter, member of the drug:proton antiporter (12 spanner) (DHA1) family, major facilitator superfamily (MFS)
orf19.2518	0.163515	0.134388	0.203831	CR_01350C_A		Ortholog(s) have ATPase activator activity, soluble NSF attachment protein activity and role in SNARE complex disassembly, autophagy, vacuole fusion, non-autophagic, vesicle fusion with Golgi apparatus
orf19.2519	-0.30224	0.0182822	0.0368933	CR_01360W_A		Ortholog(s) have role in chromosome segregation and nuclear MIS12/MIND complex localization
orf19.252	1.10619	2.32181e-11	4.14618e-10	C3_02620C_A		Protein of unknown function; S. cerevisiae ortholog Fmp37 which localizes to mitochondria; Hap43-repressed; Spider biofilm repressed
orf19.2520	-0.512795	4.88314e-07	3.83042e-06	CR_01370C_A		Ortholog(s) have structural constituent of ribosome activity and mitochondrial small ribosomal subunit localization
orf19.2521	-0.482476	0.00184357	0.00512071	CR_01380W_A		Ortholog of C. dubliniensis CD36 : Cd36_26390, Debaryomyces hansenii CBS767 : DEHA2C05302g, Pichia stipitis Pignal : PICST_68531 and Spathaspora passalidarum NRRL Y-27907 : SPAPADRAFT_59916
orf19.2524	-0.306625	0.0147655	0.0307078	CR_01390W_A	MGE1	Putative mitochondrial matrix cochaperone; overexpression increases resistance to fluconazole; macrophage/pseudohyphal-repressed
orf19.2525	0.153548	0.468579	0.566817	CR_01400W_A	LYS12	Homoisocitrate dehydrogenase; catalyzes 4th step in the alpha-aminoadipate pathway of lysine biosynthesis; clade-associated gene expression; protein level decreases in stationary phase cultures; Spider biofilm repressed
orf19.2527	-1.49569	3.66683e-05	0.000172877	CR_01410C_A		Putative protein of unknown function; Hap43-induced; required for normal biofilm growth; F-12/CO2 early biofilm induced
orf19.2528	-0.657383	0.000265114	0.000955935	CR_01420W_A		Putative RNA polymerase III transcription factor (TFIIIB) subunit; flucytosine repressed
orf19.2529	-0.0489226	0.722129	0.78867	CR_01430W_A		Ortholog of S. cerevisiae Gpa15; involved in the synthesis of glycosylphosphatidylinositol (GPI) anchors; shuman Pig-H, which is also involved in GPI assembly; Spider biofilm induced
orf19.2529.1	0.364811	0.307722	0.406544	CR_01440C_A		Protein of unknown function; Spider biofilm repressed
orf19.2530	2.2503	1.43275e-07	1.26533e-06	CR_01460C_A		Dubious open reading frame
orf19.2531	4.44863	4.26142e-27	2.92938e-25	CR_01470W_A	CSP37	Hyphal cell wall protein; role in progression of mouse systemic infection; predicted P-loop, divalent cation binding, N-glycosylation sites; expressed in yeast and hyphae; hyphal downregulated; stationary-phase enriched; GlcNAc-induced
orf19.2532	0.0489396	0.685982	0.757685	CR_01480W_A	PRS	Putative prolyl-tRNA synthetase; monofunctional Class II synthetase; gene is constitutively expressed
orf19.2533.1	-0.0513094	0.692694	0.763122	CR_01490C_A		Protein with a predicted role in protein translocation from the endoplasmic reticulum
orf19.2534	-0.1177	0.260882	0.355384	CR_01500W_A	PIN4	Protein with similarity to S. cerevisiae Pin4p; transposon mutation affects filamentous growth
orf19.2537	-0.0458829	0.9315	0.949396	CR_01510C_A		Protein of unknown function; transcript detected on high-resolution tiling arrays
orf19.2538	-0.468732	0.00112827	0.00334711	CR_01520W_A	PTC2	Protein phosphatase of the Type 2C-related family (serine/threonine-specific) with a potential role in DNA damage checkpoint control; localizes to both cytoplasm and mitochondria; mutant shows virulence defect
orf19.2539	2.75165	1.06105e-13	2.67058e-12	CR_01530C_A		Protein of unknown function; transcript detected on high-resolution tiling arrays
orf19.254	-0.218008	0.217473	0.30583	C3_02630C_A		Protein of unknown function; Hog1p-repressed; Spider biofilm induced
orf19.2540	0.384754	0.000127614	0.000508761	CR_01540W_A	SAS3	Similar to silencing proteins; increased transcription is observed upon fluphenazine treatment; rat catheter biofilm repressed
orf19.2541	-0.433617	0.105059	0.165185	CR_01550C_A		Ortholog(s) have 3'-5'-exodeoxyribonuclease activity, endonuclease activity and role in apoptotic DNA fragmentation, cellular response to oxidative stress
orf19.2542	-0.23055	0.330794	0.429743	CR_01560W_A		Ortholog of C. dubliniensis CD36 : Cd36_26520, C. parapsilosis CDC317 : CPAR2_802860, Candida tenuis NRRL Y-1498 : CANTEDRAFT_94578 and Debaryomyces hansenii CBS767 : DEHA2A07546g
orf19.2544	-1.02775	1.48861e-05	7.77509e-05	CR_01570W_A		Ortholog(s) have aminoacyl-tRNA hydrolase activity and role in negative regulation of proteasomal ubiquitin-dependent protein catabolic process
orf19.2545	-0.782008	0.00127115	0.00370903	CR_01580C_A	DOT6	Protein with a predicted role in telomeric gene silencing and filamentation; repressed by high-level peroxide stress; Spider biofilm induced
orf19.2546	-0.39559	2.99131e-05	0.000144875	CR_01590C_A	TRP2	Putative anthranilate synthase with a predicted role in tryptophan biosynthesis; regulated by Gcn2p and Gcn4p
orf19.2547	-1.31672	0.000152016	0.000591501	CR_01600C_A		Has domain(s) with predicted RNA binding, ribonuclease activity
orf19.2549	-0.476591	0.000756673	0.00236202	CR_01610C_A	SHP1	Regulator of the type 1 protein phosphatase Glc7p activity, involved in control of morphogenesis, progression through the cell cycle and response to DNA damage
orf19.255	-0.0526695	0.760436	0.820368	C3_02640C_A	ZCF1	Zn(II)2Cys6 transcription factor; transcript regulated during hypha formation; 5'-UTR intron; mutants show decreased colonization of mouse kidneys; flow model biofilm induced; Spider biofilm induced
orf19.2551	-0.00625807	0.95688	0.968054	CR_01620C_A	MET6	Essential 5-methyltetrahydropteroyltriglutamate-homocysteine methyltransferase (cobalamin-independent methionine synthase); antigenic in murine/human systemic infection; heat shock, estrogen, GCN-induced; Spider biofilm repressed
orf19.2552	-0.0367439	0.884067	0.913487	CR_01630C_A		Protein similar to S. cerevisiae Pmr1p; amphotericin B induced; previously merged with orf19.2553; unmerged from orf19.2553 in a revision of Assembly 21
orf19.2553	-0.16988	0.572936	0.659667	CR_01640C_A		Protein similar to S. cerevisiae Pmr1p; amphotericin B induced; previously merged with orf19.2552 in Assembly 20; unmerged from orf19.2552 in a revision of Assembly 21
orf19.2555	-0.504504	0.00265592	0.00699313	CR_01650W_A	URA5	Putative orotate phosphoribosyltransferase; protein abundance is affected by URA3 expression in the CAI-4 strain background; flucytosine induced; protein level decreased in stationary phase cultures
orf19.2557	-0.310243	3.93731e-05	0.000183607	CR_01660C_A	SEC65	Component of the protein-targeting Signal Recognition Particle (SRP); similar to mammalian Srp19; functional homolog of S. cerevisiae Sec65; Tbf1-induced
orf19.2558	-0.0163223	0.908449	0.932367	CR_01670W_A		Has domain(s) with predicted zinc ion binding activity and nucleus localization
orf19.2559	-0.169596	0.0472245	0.0833995	CR_01680C_A	CDC4	F-box subunit of SCF(CDC4) ubiquitin ligase; functional homolog of S. cerevisiae Cdc4; mutation/depletion causes hyperfilamentation; Sol1 is a substrate of SCF-Cdc4; Spider biofilm induced
orf19.2560	-0.465131	1.80043e-09	2.25689e-08	CR_01690C_A	CDC60	Cytosolic leucyl tRNA synthetase; conserved amino acid and ATP binding class I signature, tRNA binding, proofreading motifs; likely essential for growth; interacts with benzoxaborole antifungals; present in exponential and stationary phase
orf19.2563	-1.54526	2.26736e-07	1.90476e-06	CR_01700C_A		Ortholog(s) have U6 snRNA binding activity, role in spliceosomal complex assembly, spliceosomal tri-snRNP complex assembly and U6 snRNP localization
orf19.2564	-1.99998	3.14685e-06	2.01178e-05	CR_01710W_A		Putative nucleolar protein; implicated in ribosome biogenesis; rat catheter biofilm repressed
orf19.2565	0.9175	2.91036e-16	9.39695e-15	CR_01720W_A		Predicted intermediate filament protein; required for nuclear and mitochondrial transmission to daughter buds in S. cerevisiae; Spider biofilm induced
orf19.2568	0.8961	4.47421e-05	0.000205486	CR_01730W_A	IFU5	Predicted membrane protein; estradiol-induced; upregulation associated with CDR1 and CDR2 overexpression or fluphenazine; putative drug-responsive regulatory site; similar to S. cerevisiae Wwm1p; Hap43-repressed; Spider biofilm repressed
orf19.257	-0.305109	0.320575	0.419279	C3_02650W_A		Transcription is negatively regulated by Sfu1p; repressed by nitric oxide
orf19.2570	-0.266808	0.0154861	0.0320605	CR_01740W_A	MCI4	Putative NADH-ubiquinone dehydrogenase; Hap43p-repressed gene
orf19.2571	-0.0598498	0.5417	0.632065	CR_01750C_A	SEC4	Small GTPase of Rab family; role in post-Golgi secretion; possible C-terminal palmitoylation; downregulated on adherence to polystyrene; localizes to the Spitzenkorper during hyphal growth; functional homolog of S. cerevisiae Sec4p
orf19.2573	-0.504284	1.23521e-09	1.62484e-08	CR_01760C_A	FRS1	Phenylalanyl-tRNA synthetase; possible role in early cell wall biosynthesis; downregulated by phagocytosis by macrophages; possibly essential gene, disruptants not obtained by UAU1 method; protein present in exponential and stationary phase
orf19.2574	0.297382	0.00876676	0.0196171	CR_01770C_A		Ortholog of S. cerevisiae : MIL1, C. glabrata CBS138 : CAGL0K12584g, C. dubliniensis CD36 : Cd36_26790, C. parapsilosis CDC317 : CPAR2_800820 and Candida tenuis NRRL Y-1498 : CANTEDRAFT_128475
orf19.2575	-1.21205	2.53641e-05	0.000124733	CR_01780W_A		Putative S-adenosylmethionine-dependent methyltransferase; Hap43p-induced gene
orf19.2579	0.0059841	0.957	0.968054	CR_01790C_A		Msh4 ortholog of S. cerevisiae; involved in meiotic recombination and is required for normal levels of crossing over; Spider biofilm induced
orf19.258	1.0499	4.36405e-05	0.000201149	C3_02660W_A		Protein of unknown function; Spider biofilm induced
orf19.2580	0.243177	0.16872	0.247505	CR_01800C_A	HST2	Putative histone deacetylase; role in regulation of white-opaque switch; Spider biofilm induced
orf19.2581	0.526347	0.00308503	0.00793986	CR_01810C_A		Protein with a predicted epimerase/dehydratase domain; Hap43-repressed gene
orf19.2582	-0.021069	0.871612	0.90458	CR_01820W_A		Ortholog(s) have ribosomal large subunit binding, tRNA binding activity, role in rescue of stalled ribosome, ribosome-associated ubiquitin-dependent protein catabolic process and RQC complex, cytoplasmic stress granule localization
orf19.2583	1.54067	0.000695312	0.00220274	CR_01830C_A	PTR2	Oligopeptide transporter involved in uptake of di-/tripeptides; highly induced during chlamydospore formation in both C. albicans and C. dubliniensis
orf19.2585	1.85208	0.00370529	0.00931495	CR_01870C_A		Ortholog of Candida albicans WO-1 : CAWG_01548
orf19.2587	1.19744	4.93366e-06	2.96158e-05	CR_01900C_A	HNM3	Putative transporter; Hap43, flucytosine repressed; possibly essential, disruptants not obtained by UAU1 method; Spider biofilm induced
orf19.259	-0.978893	0.00103174	0.00308797	C3_02670W_A		Protein with a predicted role in 60S ribosomal subunit assembly; flow model biofilm induced
orf19.2590	0.481891	0.0669388	0.112447	CR_01910C_A		Putative dethiobiotin synthetase; transcript upregulated in clinical isolates from HIV+ patients with oral candidiasis; Hap43-repressed; GlcNAc-induced protein; Spider biofilm induced
orf19.2591	0.47059	0.535573	0.626059	CR_01920W_A		Ortholog(s) have adenosylmethionine-8-amino-7-oxononanoate transaminase activity and role in biotin biosynthetic process
orf19.2593	-0.597413	0.02434	0.0472822	CR_01930C_A	BIO2	Putative biotin synthase; induced by high iron; repressed by ciclopirox olamine; upregulated in clinical isolates from HIV+ patients with oral candidiasis; Hap43-repressed; Spider biofilm induced
orf19.2594	-1.27735	1.75907e-05	9.03379e-05	CR_01950W_A		Ortholog(s) have RNA polymerase I activity, role in nucleolar large rRNA transcription by RNA polymerase I, transcription initiation from RNA polymerase I promoter and RNA polymerase I complex localization
orf19.2597	-0.198636	0.0435042	0.0778258	CR_01960C_A	MRS2	Putative magnesium ion transporter, mitochondrial; fungal-specific (no human or murine homolog)
orf19.2598	0.110379	0.271466	0.36691	CR_01970C_A	VMA4	H+ transporting ATPase E chain; transcript regulated by Mig1; caspofungin repressed; protein level decreases in stationary phase cultures; rat catheter biofilm repressed
orf19.2599	0.654626	4.60358e-06	2.78964e-05	CR_01980C_A	CRC1	Mitochondrial carnitine carrier protein
orf19.26	0.28388	0.0255506	0.0492025	C2_06490W_A		Putative peptide N-glycanase; induced by nitric oxide independent of Yhb1p
orf19.260	0.0227205	0.84364	0.881467	C3_02680C_A	SLD1	Sphingolipid delta-8 desaturase; catalyzes desaturation at C8 in the long-chain base moiety of ceramides in glucosylceramide synthesis, important for virulence; ketoconazole and hypoxia induced; Hap43-repressed; Spider biofilm induced
orf19.2600	0.091807	0.580601	0.666268	CR_01990C_A	SPC98	Putative component of the microtubule-nucleating Tub4p (gamma-tubulin) complex; periodic mRNA expression, peak at cell-cycle S/G2 phase
orf19.2601	-0.451089	0.0130843	0.0276979	CR_02000C_A	HEM1	Putative 5-aminolevulinate synthase; caspofungin repressed; induced by high iron, nitric oxide; regulated by Ssn6; Hap43-repressed; Spider biofilm induced
orf19.2602	0.791207	1.38105e-05	7.27871e-05	CR_02020C_A	OPT1	Oligopeptide transporter; transports 3-to-5-residue peptides; alleles are distinct, one has intron; suppresses S. cerevisiae ptr2-2 mutant defects; induced by BSA or peptides; Stp3p, Hog1p regulated; flow model biofilm induced
orf19.2604	-1.37356	0.000619923	0.00198954	CR_02030C_A		S. pombe ortholog SPAC2C4.06c is a predicted tRNA (cytosine-5-)-methyltransferase; Spider biofilm induced
orf19.2605	0.148218	0.171786	0.251196	CR_02040W_A	PRK1	Putative protein serine/threonine kinase; mutants sensitive to growth on hydrogen peroxide medium
orf19.2606	-0.458196	1.22136e-05	6.52858e-05	CR_02050C_A	HDA1	Histone deacetylase; inducer of filamentation; conserved deacetylation motif; regulates white-to-opaque switch frequency but not opaque-to-white switch; greater expression in white cells than opaque cells; inhibited by trichostatin-A;
orf19.2607	0.299618	0.0662304	0.111483	CR_02060W_A		Protein of unknown function; Spider biofilm induced
orf19.2608	1.22583	9.85625e-05	0.000408632	CR_02070C_A	ADH5	Putative alcohol dehydrogenase; regulated by white-opaque switch; fluconazole-induced; antigenic in murine infection; regulated by Nrg1, Tup1; Hap43, macrophage repressed, flow model biofilm induced; Spider biofilm induced
orf19.2609	-0.555548	1.66613e-09	2.11341e-08	CR_02090C_A	CET1	mRNA 5'-triphosphatase; large subunit of mRNA capping enzyme; positively regulates Ceg1 activity; functional homolog of S. cerevisiae Cet1; Cet1 and Cgt1 form a 2:1 complex; flow model biofilm induced
orf19.261	-0.0747847	0.565933	0.652626	C3_02690C_A		Ortholog(s) have dolichol kinase activity, role in dolichyl monophosphate biosynthetic process and endoplasmic reticulum membrane localization
orf19.2610	0.052805	0.564641	0.651815	CR_02100C_A		Putative tRNA binding protein; intron-containing gene; Spider biofilm induced
orf19.2611	-0.374091	0.00375115	0.00942283	CR_02110W_A	MCM6	Putative MCM DNA replication initiation complex component; mRNA expression peak at cell-cycle M/G1 phase; regulated by tyrosol and cell density; repressed by alpha pheromone in SpiderM medium; Hap43-induced gene
orf19.2612	0.210873	0.179289	0.260618	CR_02120C_A		C2H2 zinc finger transcription factor; expression reduced in ssr1 null mutant; flow model biofilm induced
orf19.2613	2.77751	7.37109e-28	5.23593e-26	CR_02130W_A	ECM4	Cytoplasmic glutathione S-transferase; regulated by Nrg1, Tup1; induced in core stress response, in cyr1 or ras1 mutant (yeast or hyphal cells); Tn mutation affects filamentous growth; stationary phase enriched; Spider biofilm induced
orf19.2614	0.328288	0.0295667	0.0556924	CR_02140W_A	RSR1	RAS-related protein; GTP/GDP cycling required for wild-type polar bud site selection, hyphal growth guidance; role in systemic virulence in mouse; geranylgeranylation predicted; suppresses S. cerevisiae cdc24-4 mutant heat sensitivity
orf19.2615	0.0538214	0.737273	0.801052	CR_02150W_A	MDL1	Putative mitochondrial, half-size MDR-subfamily ABC transporter
orf19.2616	0.141687	0.203182	0.289491	CR_02160W_A	UGT51C1	UDP-glucose:sterol glucosyltransferase; enzyme of sterol glucoside (membrane-bound lipid) biosynthesis; has UDP-sugar binding domain; activity is UDP-glucose-specific in vitro; enzyme does not use UDP-mannose; Mig1-regulated
orf19.2618	-0.246355	0.12095	0.186096	CR_02170W_A	MET2	Homoserine acetyltransferase; Hap43p-, Gcn4p-regulated; macrophage/pseudohyphal-repressed; not highly biofilm induced, in contrast to many sulfur amino acid metabolic genes; no human or murine homolog; virulence-group-correlated expression
orf19.2619	0.20548	0.407271	0.508851	CR_02180W_A	PHO113	Putative constitutive acid phosphatase; Rim101-repressed; DTT-extractable; N-glycosylated; possibly an essential gene, disruptants not obtained by UAU1 method
orf19.262	-0.145278	0.266872	0.361695	C3_02700W_A	SMC3	Protein similar to S. cerevisiae Smc3p, which is an ATPase involved in sister chromatid cohesion; likely to be essential for growth, based on an insertional mutagenesis strategy
orf19.2620	1.86285	0.0253147	0.0489017	CR_07500W_A		Ortholog of C. dubliniensis CD36 : Cd36_33120 and Candida albicans WO-1 : CAWG_02046
orf19.2621	-0.0901177	0.637418	0.716927	CR_07510W_A		Ortholog(s) have role in mRNA splicing, via spliceosome and U1 snRNP, U2 snRNP, U2-type prespliceosome, U4/U6 x U5 tri-snRNP complex, U5 snRNP, post-mRNA release spliceosomal complex localization
orf19.2622	-0.174865	0.0403496	0.0728275	CR_07520C_A	YPT31	Protein required for resistance to toxic ergosterol analog
orf19.2623	-0.0842928	0.386024	0.485989	CR_07530C_A	ECM22	Zn(II)2Cys6 transcription factor; rat catheter and Spider biofilm induced
orf19.2624	1.77036	7.10037e-05	0.00030588	CR_07540C_A		Protein of unknown function; downregulated by fluphenazine treatment or in an azole-resistant strain that overexpresses CDR1 and CDR2
orf19.2625	0.879373	0.790838	0.845032	CR_07550C_A		Ortholog of Candida albicans WO-1 : CAWG_02051
orf19.2629	-0.328248	0.00627995	0.0146954	C4_05280W_A	USO1	Ortholog(s) have role in ER to Golgi vesicle-mediated transport, Golgi vesicle docking, SNARE complex assembly and ER to Golgi transport vesicle membrane, Golgi membrane localization
orf19.263.1	0.192979	0.0179852	0.0363556	C3_02710W_A		Protein of unknown function; gene has intron; Spider biofilm induced
orf19.2630	-0.0783644	0.646974	0.725378	C4_05270C_A	RAD59	Protein involved in homologous recombination and DNA breaks repair; similar to S. cerevisiae Rad59p; N-terminal similarity with Rad52p
orf19.2631	-0.699741	0.0150126	0.031161	C4_05260W_A		Subunit of Elongator complex; required for modification of wobble nucleosides in tRNA in S. cerevisiae; Hap43-induced gene
orf19.2633	-0.772311	0.00385326	0.00963014	CR_07730W_A	HGT14	Putative MFS glucose transporter; 20 member C. albicans glucose transporter family; 12 probable membrane-spanning segments; expressed in rich medium with 2% glucose; rat catheter and flow model biofilm induced
orf19.2633.1	-0.787158	0.0605121	0.103244	CR_07740W_A		Ortholog of C. dubliniensis CD36 : Cd36_00150 and Lodderomyces elongisporus NRLL YB-4239 : LELG_01269
orf19.2637	-0.0431986	0.673065	0.747032	C5_03460C_A		Ortholog of C. dubliniensis CD36 : Cd36_53210, C. parapsilosis CDC317 : CPAR2_502080, Candida tenuis NRRL Y-1498 : CANTEDRAFT_115403 and Debaryomyces hansenii CBS767 : DEHA2E22638g
orf19.2638	1.43753	2.86958e-06	1.84932e-05	C5_03430W_A		Protein of unknown function; Spider biofilm induced
orf19.2638.1	0.119421	0.606016	0.688646	C5_03440W_A		Protein of unknown function
orf19.2639	-0.987355	7.65327e-09	8.69047e-08	C5_03410C_A		Ortholog(s) have structural constituent of ribosome activity and mitochondrial large ribosomal subunit localization
orf19.2639.1	-0.50162	1.42772e-07	1.26419e-06	C5_03400C_A		Lsm (Like Sm) protein; predicted role in involved in mRNA decay; Spider biofilm repressed
orf19.264	0.46339	0.016589	0.0340133	C3_02720W_A		Has domain(s) with predicted protein kinase binding activity and role in regulation of cyclin-dependent protein serine/threonine kinase activity
orf19.2640	-0.66091	2.62525e-06	1.70735e-05	C5_03390C_A	FUR1	Uracil phosphoribosyltransferase; predicted tetrameric enzyme of pyrimidine salvage; mutations associated with flucytosine resistance in clade I clinical isolates; flucytosine, macrophage-induced protein; levels decrease in stationary phase
orf19.2641	-0.258925	0.00908691	0.0201963	C5_03380W_A	ARP1	Putative centractin; induced upon adherence to polystyrene
orf19.2642	-0.175319	0.219127	0.307548	C5_03370C_A		Ortholog(s) have myosin II heavy chain binding activity, role in actomyosin contractile ring contraction and cellular bud neck contractile ring, myosin II complex localization
orf19.2643	-0.829393	3.31658e-06	2.11606e-05	C5_03360W_A	RPO26	Putative RNA polymerase subunit; heterozygous null mutant exhibits resistance to parnafungin in the C. albicans fitness test
orf19.2644	-0.260471	0.0126898	0.0269379	C5_03350W_A	QCR2	Ubiquinol-cytochrome-c reductase; antigenic; induced by interaction with macrophage; repressed by nitric oxide; in detergent-resistant membrane fraction (possible lipid raft component); levels decrease in stationary phase; Hap43p-repressed
orf19.2645	0.338115	0.412014	0.513351	C5_03340W_A		Ortholog of Candida albicans WO-1 : CAWG_04710
orf19.2646	0.0418834	0.826533	0.869464	C5_03330C_A	ZCF13	Predicted Zn(II)2Cys6 transcription factor; similar to but not the true ortholog of S. cerevisiae Hap1; mutants display decreased colonization of mouse kidneys
orf19.2647	0.550233	0.000194951	0.000733132	C5_03320C_A	ZCF14	Putative Zn(II)2Cys6 transcription factor; caspofungin induced
orf19.2649	0.336076	0.0594527	0.101735	C5_03310C_A	PCL1	Cyclin homolog; transcript induced by filamentous growth; induced by alpha pheromone in SpiderM medium
orf19.265	-0.383576	0.696365	0.766109	C3_02750W_A		Protein with a ribonuclease III domain; flow model biofilm induced; Spider biofilm induced
orf19.2650	0.460635	0.000514029	0.00168695	C5_03300C_A		Protein of unknown function; rat catheter biofilm induced
orf19.2650.1	-0.501663	0.00276124	0.00722876	C5_03290C_A		Mitochondrial ribosomal protein of the small subunit; Spider biofilm repressed
orf19.2651	-0.119049	0.355574	0.45556	C5_03280W_A	CAM1-1	Putative translation elongation factor; downregulated upon phagocytosis by murine macrophages; Hap43-induced gene; Spider biofilm repressed
orf19.2652	0.458611	0.283151	0.379892	C5_03270W_A	TEF4	Putative translation elongation factor; genes encoding ribosomal subunits, translation factors, and tRNA synthetases are downregulated upon phagocytosis by murine macrophage
orf19.2653	0.284243	0.00446815	0.0109235	C5_03260C_A		Protein with a transient receptor potential (TRP) ion channel domain; mutants are viable; rat catheter and Spider biofilm induced; flow model biofilm repressed
orf19.2654	-1.06821	0.007386	0.0169425	C5_03250W_A	RMS1	Putative lysine methyltransferase; Hap43-induced; protein induced during mating; possibly essential, disruptants not obtained by UAU1 method; rat catheter and Spider biofilm induced
orf19.2655	0.728208	0.051614	0.0900568	C5_03240W_A	BUB3	Protein similar to S. cerevisiae Bub3; a kinetochore checkpoint component; induced by hydroxyurea treatment; flow model biofilm induced; Spider biofilm induced
orf19.2657	0.0102731	0.949453	0.962858	C5_03210C_A		Protein of unknown function
orf19.2660	0.171795	0.163205	0.240796	C2_08280W_A	EAF3	Subunit of the NuA4 histone acetyltransferase complex; rat catheter and Spider biofilm induced
orf19.2661	0.183122	0.460526	0.559164	C1_06180W_A	TLO34	Non-telomeric member of a family of telomere-proximal genes of unknown function; predicted N-terminus is extended, relative to that of other family members; overlaps orf19.2662
orf19.2662	NA	NA	NA	C1_06190C_A		Predicted ORF of unknown function; overlaps TLO34/orf19.2661
orf19.2663	0.070015	0.459284	0.558426	C1_06200W_A		Ortholog of Pichia stipitis Pignal : PICST_29216 and Candida albicans WO-1 : CAWG_00788
orf19.2664	-0.0618278	0.707951	0.775519	C4_03290W_A		Ortholog(s) have role in cellular response to DNA damage stimulus, interspecies interaction between organisms and P-body, cytoplasmic stress granule, nuclear periphery, polysome localization
orf19.2665	0.167751	0.301874	0.40039	C4_03280W_A	MSN5	Predicted karyopherin involved in nuclear import and export of proteins; flow model biofilm induced; Spider biofilm induced
orf19.2667	-0.92801	0.00180617	0.00503349	C4_03270W_A	RPF1	Putative nucleolar protein with a predicted role in the assembly and export of the large ribosomal subunit; essential for growth; rat catheter and Spider biofilm induced
orf19.2668	-0.455355	0.0126915	0.0269379	C4_03250C_A	RHD2	Predicted ORF in retrotransposon Tca4 with similarity to the Gag region encoding nucleocapsid-like protein; overlaps blocked reading frame orf19.2668.1; yeast-enriched transcript; rat catheter biofilm induced
orf19.2669	-0.597333	0.0133355	0.0281181	C4_03230C_A		ORF in retrotransposon Tca4; similar to Pol region of retrotransposons encoding reverse transcriptase, protease, integrase; downstream of RHD2, similar to the Gag region encoding nucleocapsid-like protein; rat catheter biofilm induced
orf19.267	-0.536541	0.000223163	0.000825147	C3_02760C_A		Protein required for normal filamentous growth; mRNA binds She3
orf19.2670	0.390611	0.106909	0.167681	C4_03200C_A		Ortholog(s) have 3-hydroxyacyl-[acyl-carrier-protein] dehydratase activity, role in fatty acid biosynthetic process and mitochondrion localization
orf19.2671	0.497811	0.00169933	0.00478581	C4_03190W_A		Protein with a predicted FAD-dependent pyridine nucleotide reductase domains; putative oxidoreductase; Plc1-regulated; possibly an essential gene, disruptants not obtained by UAU1 method
orf19.2672	0.0325242	0.771185	0.82902	C4_03180W_A	NCP1	NADPH-cytochrome P450 reductase, acts with Erg11p in sterol 14 alpha-demethylation in ergosterol biosynthesis; subject to hypoxic regulation; ketoconazole-induced; caspofungin repressed
orf19.2673	-0.702511	0.0085243	0.0191887	C4_03170W_A		Ortholog(s) have SUMO transferase activity, role in DNA repair and Smc5-Smc6 complex localization
orf19.2674	0.203032	0.431851	0.532669	C4_03160C_A		Protein of unknown function; Hap43p-repressed gene
orf19.2675	-0.634549	0.0159602	0.0328929	C4_03150W_A		Ortholog(s) have mRNA binding activity, role in spliceosomal complex assembly and U2 snRNP, U2-type prespliceosome localization
orf19.2676	-0.69348	0.0274865	0.0522513	C4_03140C_A		Predicted hexameric RecA-like ATPase Elp456 Elongator subcomplex subunit; required for modification of wobble nucleosides in tRNA; Spider biofilm induced
orf19.2677	-0.207086	0.125238	0.191863	C4_03130W_A		Putative GPI transamidase component; possibly an essential gene, disruptants not obtained by UAU1 method
orf19.2678	-0.285365	0.000473384	0.00157131	C4_03120C_A	BUB1	Putative cell cycle checkpoint kinase; mutation confers increased sensitivity to nocodazole
orf19.268	0.852859	8.81227e-06	4.91167e-05	C3_02770C_A		Ortholog(s) have role in transcription-coupled nucleotide-excision repair and Ddb1-Ckn1 complex localization
orf19.2680	-0.336124	0.000276735	0.000993356	C4_03110W_A		Ortholog(s) have phospholipid-translocating ATPase activity and role in intracellular protein transport, phospholipid translocation, response to pheromone triggering conjugation with cellular fusion
orf19.2681	-0.928612	0.120925	0.186096	C4_03100W_A	RBT7	Protein with similarity to RNase T2 enzymes; has putative secretion signal; expression is Tup1-repressed
orf19.2682	0.227893	0.0345571	0.0637771	C4_03090W_A		Ortholog(s) have RNA polymerase II transcription factor activity, TBP-class protein binding, involved in preinitiation complex assembly, TBP-class protein binding activity
orf19.2684	-0.195237	0.142739	0.214511	C4_03080W_A		Protein of unknown function; flow model biofilm repressed
orf19.2685	-0.13896	0.430426	0.531527	C4_03070W_A	PGA54	GPI-anchored protein; Hog1-repressed; induced in cyr1 or efg1 mutant or in hyphae; colony morphology-related gene regulation by Ssn6; induced in RHE model; mRNA binds She3; regulated in Spider biofilms by Tec1, Egf1, Ntd80, Rob1, Brg1
orf19.2686	0.905028	3.73799e-18	1.43096e-16	C4_03050C_A		Ortholog(s) have carboxypeptidase activity, role in proteolysis involved in cellular protein catabolic process and fungal-type vacuole lumen localization
orf19.2687.1	-0.627628	0.00229236	0.00616536	C4_03040W_A		Ortholog(s) have RNA polymerase I activity, RNA polymerase II activity, RNA polymerase III activity, RNA-directed 5'-3' RNA polymerase activity, zinc ion binding activity
orf19.2688	-1.28746	0.00279445	0.00730661	C4_03030C_A	NAN1	Putative U3 snoRNP protein; Hap43p-induced gene; physically interacts with TAP-tagged Nop1p
orf19.269	-0.399169	1.54948e-05	8.04697e-05	C3_02780W_A	SES1	Seryl-tRNA synthetase; charges the tRNA that recognizes the CUG codon, which typically specifies Leu, but specifies Ser in C. albicans; complements S. cerevisiae ses1 mutant viability; soluble protein in hyphae; macrophage-regulated
orf19.2690	-0.0954412	0.460888	0.559419	C4_03020W_A		Putative mitochondrial GTPase; required for mitochondrial morphology and genome maintenance; Spider biofilm induced
orf19.2691	2.32526	6.20717e-18	2.33426e-16	C4_03000C_A		Planktonic growth-induced gene
orf19.2693	2.44636	2.14875e-47	4.16272e-45	C4_02990C_A	GST2	Glutathione S transferase; induced by benomyl and in populations of cells exposed to fluconazole over multiple generations; regulated by Nrg1, Tup1; induced by nitric oxide; stationary phase enriched; Spider biofilm induced
orf19.2694	-0.446752	8.17904e-08	7.56709e-07	C4_02980W_A	TYS1	Putative tRNA-Tyr synthetase; downregulated upon phagocytosis by murine macrophages; stationary phase enriched protein; Spider biofilm repressed
orf19.2695	-0.192376	0.0524923	0.0914148	C4_02970C_A	UBR1	Protein similar to S. cerevisiae Ubr1p ubiquitin-protein ligase; transposon mutation affects filamentous growth; Spider biofilm induced
orf19.2697	-0.540637	7.72595e-06	4.37097e-05	C4_02960W_A		Ortholog(s) have ubiquitin protein ligase activity
orf19.2698	0.0778289	0.51524	0.609084	C4_02950C_A		Ortholog(s) have role in protein folding in endoplasmic reticulum and ER membrane protein complex localization
orf19.2699	0.538253	0.0107916	0.0234582	C4_02940W_A	ABP1	Ortholog of S. cerevisiae Abp1; actin-binding protein of the cortical actin cytoskeleton; caspofungin induced; protein only detected in stationary phase yeast-form cultures; Spider biofilm repressed
orf19.27	0.748751	3.75627e-05	0.000176572	C2_06510W_A		Ortholog of C. dubliniensis CD36 : Cd36_20860, C. parapsilosis CDC317 : CPAR2_104250, Candida tenuis NRRL Y-1498 : CANTEDRAFT_115100 and Debaryomyces hansenii CBS767 : DEHA2E10450g
orf19.270	0.388978	0.0801121	0.131154	C3_02790W_A		Ortholog of C. parapsilosis CDC317 : CPAR2_102150, C. dubliniensis CD36 : Cd36_82780, Pichia stipitis Pignal : psti_CGOB_00155 and Candida orthopsilosis Co 90-125 : CORT_0B03450
orf19.2701	0.611669	0.00768362	0.0175058	C4_02930W_A		Protein of unknown function; Ras1 and Cyr1 repressed; rat catheter and Spider biofilm induced
orf19.2703	0.695854	5.95271e-07	4.574e-06	C4_02920W_A		Specificity factor required for ubiquitination and sorting of specific cargo proteins at the multivesicular body; ortholog of S. cerevisiae Ear1; transcript regulated by iron; Ssr1-represssed; Spider biofilm induced
orf19.2704	1.88456	0.0249819	0.0483675	C4_02910W_A		Ortholog of Candida albicans WO-1 : CAWG_03507
orf19.2706	0.301681	0.0265984	0.050896	C4_02900C_A	CRH11	GPI-anchored cell wall transglycosylase, putative ortholog of S. cerevisiae Crh1p; predicted glycosyl hydrolase domain; similar to Csf4p and to antigenic A. fumigatus Aspf9; predicted Kex2p substrate; caspofungin-induced
orf19.2707.1	-0.0115118	0.931054	0.949167	C4_02890C_A	QCR9	Putative ubiquinol cytochrome c reductase; shows colony morphology-related gene regulation by Ssn6p
orf19.2708	-0.302255	0.106239	0.166794	C4_02880C_A		Ortholog(s) have guanyl-nucleotide exchange factor activity, role in mature ribosome assembly and polysome, preribosome, large subunit precursor localization
orf19.2709	-0.617132	1.57717e-05	8.16468e-05	C4_02870C_A	ZUO1	Ortholog of S. cerevisiae Zuo1; a cytosolic ribosome-associated chaperone; likely to be essential for growth, based on an insertional mutagenesis strategy; Spider biofilm repressed
orf19.271	1.67461	0.000192854	0.000726954	C3_02800W_A	ADH4	Predicted 3-hydroxyacyl-CoA dehydrogenase; transcript is increased in azole-resistant strain overexpressing MDR1; transcript is increased in populations of cells exposed to fluconazole over multiple generations; mutant is viable
orf19.2710	0.50461	0.047038	0.083139	C4_02860W_A		Ortholog(s) have enzyme activator activity and role in chromosome segregation
orf19.2711	-0.959858	0.000420209	0.00142159	C4_02850W_A		Similar to S. cerevisiae Elp2, an Elongator complex subunit required for modification of wobble nucleosides in tRNA; repressed in core stress response
orf19.2711.1	-0.0527865	0.579697	0.66535	C4_02840C_A	MED20	Subunit of the RNA polymerase II mediator complex; involved in control of filamentous growth and Spider biofilm formation; rat catheter biofilm repressed
orf19.2712	-1.65173	5.71635e-05	0.000252904	C4_02830C_A	HCA4	Putative role in regulation of cell wall biogenesis; Hap43p-induced gene; possibly an essential gene, disruptants not obtained by UAU1 method; flow model and rat catheter biofilm induced
orf19.2713	0.0398489	0.935712	0.952095	C4_02820W_A		Ortholog(s) have role in reciprocal meiotic recombination
orf19.2715	-1.36429	0.000779863	0.00242493	C4_02800W_A	RPC53	Ortholog(s) have RNA polymerase III activity, role in tRNA transcription by RNA polymerase III and RNA polymerase III complex localization
orf19.2717	-1.40128	0.000543921	0.00177331	C4_02790C_A	SAS10	Putative U3-containing small subunit processome complex subunit; Hap43p-induced gene; mutation confers resistance to 5-fluorocytosine (5-FC); repressed upon high-level peroxide stress
orf19.272	1.0716	1.25482e-11	2.3388e-10	C3_02810C_A	FAA21	Predicted acyl CoA synthetase; upregulated upon phagocytosis; transcript regulated by Nrg1 and Mig1
orf19.2720	-0.45573	7.51374e-05	0.000322169	C4_02780W_A		Cytosolic chaperonin Cct ring complex subunit; role in the assembly of actin and tubulins; Spider biofilm repressed
orf19.2721	-0.349562	0.00591328	0.0139858	C4_02770C_A		Ortholog(s) have ATP binding, magnesium ion binding activity and role in eukaryotic translation initiation factor 2 complex assembly, positive regulation of translational initiation
orf19.2722	0.347457	0.0231169	0.0452499	C4_02760C_A	CGR1	Negative regulator of yeast-form growth; HSP70 family member; induced by growth cessation at yeast-hyphal transition or in planktonic growth; physically interacts with Msi3p; similar to rat anti-aging gene, SMP30, stationary phase enriched
orf19.2723	-0.236894	0.530736	0.622111	C4_02750W_A	HIT1	Ortholog of S. cerevisiae Hit1; protein of unknown function required for high temperature growth; flow model biofilm induced; Spider biofilm induced
orf19.2724	0.452748	0.0120449	0.0257538	C4_02740W_A		Protein of unknown function; flow model, rat catheter and Spider biofilm induced; Hap43-repressed
orf19.2725	2.57131	0.00612565	0.0143975	C4_02730C_A		Ortholog of Candida albicans WO-1 : CAWG_03525
orf19.2726	2.31588	4.45552e-36	5.69683e-34	C4_02720C_A		Putative plasma membrane protein; Plc1-regulated; Spider biofilm induced
orf19.2727	-0.3655	0.000899326	0.00273911	C4_02710C_A	GRX3	Putative glutaredoxin; flucytosine induced; regulated by Gcn4p; repressed in response to amino acid starvation (3-aminotriazole treatment)
orf19.2728	-0.0559582	0.689941	0.761006	C4_02700W_A		Ortholog(s) have DNA clamp loader activity, role in DNA damage checkpoint, nucleotide-excision repair, reciprocal meiotic recombination and Rad17 RFC-like complex, nucleus localization
orf19.273	-0.255935	0.0330288	0.0612571	C3_02820C_A		Protein involved in regulation of C14-methylated sterol biosynthesis; mutations increase azole sensitivity
orf19.2730	0.493217	0.0202589	0.0402846	C4_02690W_A		Has domain(s) with predicted zinc ion binding activity
orf19.2731	-0.0721056	0.645573	0.724189	C4_02680C_A		Ortholog of Debaryomyces hansenii CBS767 : DEHA2E16016g, Pichia stipitis Pignal : PICST_38487, Spathaspora passalidarum NRRL Y-27907 : SPAPADRAFT_58603 and Candida tropicalis MYA-3404 : CTRG_00248
orf19.2733	0.288433	0.0580657	0.0997351	C4_02670W_A		Putative subunit of phosphatidylinositol 3-kinase complexes I and II; transcription is activated in the presence of elevated CO2
orf19.2734	1.08548	3.03971e-07	2.50423e-06	C4_02660W_A		Protein with a glucose/ribitol dehydrogenase family domain; mutants are viable
orf19.2735	-1.8386	0.000366351	0.00126462	C4_02640C_A	SEN2	Putative tRNA splicing endonuclease subunit; mutation confers hypersensitivity to toxic ergosterol analog and to amphotericin B; 5'-UTR intron; Hap43-induced; Spider biofilm induced
orf19.2736	-0.332788	0.0304129	0.0570705	C4_02630C_A	HFL2	HAP5-like; ortholog of S. cerevisiae Bur6, a heterodimeric NC2 transcription regulator complex subunit; flucytosine induced
orf19.2737	2.11124	8.08258e-16	2.44891e-14	C4_02620C_A		Carbohydrate kinase domain-containing protein; Spider biofilm induced
orf19.2738	-1.01806	0.00303573	0.00783188	C4_02610C_A	SUL2	Putative sulfate transporter; transcript negatively regulated by Sfu1; amphotericin B induced; F-12/CO2 and Spider biofilm induced
orf19.2739	-0.475114	6.56653e-06	3.80252e-05	C4_02600C_A		Ortholog(s) have histone binding activity, role in DNA replication-dependent nucleosome assembly and CAF-1 complex, chromatin, chromosome, centromeric region, nucleus localization
orf19.274	-0.222753	0.0498148	0.0873706	C3_02830W_A	TFC4	Putative RNA polymerase III transcription initiation factor complex (TFIIIC) subunit; induced by Mnl1 under weak acid stress; possibly essential gene, disruptants not obtained by UAU1 method
orf19.2740	-0.650625	0.00433779	0.0106414	C4_02590C_A		Ortholog(s) have 5'-flap endonuclease activity
orf19.2742	0.0324936	0.893923	0.920414	C4_02580W_A		Ortholog of C. parapsilosis CDC317 : CPAR2_400095, C. dubliniensis CD36 : Cd36_42560, Candida tenuis NRRL Y-1498 : CANTEDRAFT_113280 and Lodderomyces elongisporus NRLL YB-4239 : LELG_04166
orf19.2743	0.904656	0.0012726	0.00370987	C4_02570C_A		Ortholog(s) have histone demethylase activity (H3-K36 specific), histone demethylase activity (H3-K9 specific), proximal promoter DNA-binding transcription repressor activity and RNA polymerase II-specific, more
orf19.2745	1.47736	3.20306e-07	2.61856e-06	C4_02560C_A	UME7	Putative transcription factor with zinc cluster DNA-binding motif; similar to S. cerevisiae Ume6p, which is a transcription factor involved in the regulation of meiotic genes
orf19.2746	-0.337125	0.0322825	0.0600122	C4_02550C_A	EMP70	Protein with a role in endosome-to-vacuole sorting; rat catheter biofilm repressed
orf19.2747	0.134098	0.345911	0.445758	C4_02540W_A	RGT1	Zn(II)2Cys6 transcription factor; transcriptional repressor involved in the regulation of glucose transporter genes; ortholog of S. cerevisiae Rgt1; mutants display decreased colonization of mouse kidneys
orf19.2748	0.216828	0.212782	0.30049	C4_02530W_A	ARG83	GAL4-like Zn(II)2Cys6 transcription factor; clade-associated expression; null shows abnormal regulation of invasive colony growth, is unable to utilize proline as a nitrogen source; flow model biofilm induced
orf19.2749	0.165602	0.188984	0.27248	C4_02520C_A		BTB/POZ domain protein; induced by Mnl1 under weak acid stress; flow model biofilm induced; Spider biofilm induced
orf19.275	-0.963904	0.00654185	0.0152246	C3_02840W_A		Ortholog(s) have RNA binding, ribonuclease MRP activity, ribonuclease P activity
orf19.2751	0.163485	0.158288	0.234516	C4_02510W_A		Predicted membrane transporter; member of the monocarboxylate porter (MCP) family, major facilitator superfamily; Hap43-induced gene; alkaline upregulated by Rim101; possibly an essential gene, disruptants not obtained by UAU1 method
orf19.2752	0.579785	1.45746e-05	7.63109e-05	C4_02500C_A	ADR1	C2H2 transcription factor; ortholog of S. cerevisiae Adr1 but mutant phenotype suggests a different set of target genes; transposon mutation affects filamentous growth; Spider biofilm induced
orf19.2753	0.223505	0.0992031	0.157723	C4_02490W_A	ZCF15	Predicted Zn(II)2Cys6 transcription factor of unknown function; rat catheter biofilm induced
orf19.2754	-0.418647	0.0088521	0.0197729	C4_02480C_A	TIM13	Predicted mitochondrial intermembrane space protein with a role in protein import into mitochondria
orf19.2755	-0.048504	0.63188	0.712076	C4_02470C_A		Ortholog(s) have role in proteasomal ubiquitin-independent protein catabolic process, proteasome-mediated ubiquitin-dependent protein catabolic process and proteasome core complex, beta-subunit complex localization
orf19.2756	2.77282	8.37922e-14	2.1342e-12	C4_02460W_A		Ortholog(s) have HDEL sequence binding activity, role in ER to Golgi vesicle-mediated transport, protein retention in ER lumen and integral component of endoplasmic reticulum membrane localization
orf19.2757	0.44998	0.0161481	0.0332373	C4_02450W_A		Has domain(s) with predicted role in cell redox homeostasis
orf19.2758	-0.0475601	0.71873	0.785711	C4_02440C_A	PGA38	Putative adhesin-like GPI-anchored protein; repressed during cell wall regeneration; possibly an essential gene, disruptants not obtained by UAU1 method; rat catheter and Spider biofilm repressed
orf19.276	0.203871	0.426777	0.527734	C3_02850C_A		Plasma membrane-associated protein; upregulated in an azole-resistant strain that overexpresses MDR1; Hap43-repressed; Spider biofilm induced
orf19.2760	-0.490796	0.000239393	0.000878554	C4_02430W_A		Putative mRNA cleavage and polyadenylation factor; heterozygous null mutant exhibits hypersensitivity to parnafungin and cordycepin in the C. albicans fitness test
orf19.2761	0.17341	0.247048	0.339651	C4_02420C_A		Putative glycosylphosphatidylinositol (GPI) anchor assembly protein; transposon insertion causes decreased colony wrinkling but does not block true hyphal growth; induced by nitric oxide independent of Yhb1p
orf19.2762	1.39821	6.19691e-09	7.13817e-08	C4_02410C_A	AHP1	Alkyl hydroperoxide reductase; immunogenic; fluconazole-induced; amphotericin B, caspofungin, alkaline repressed; core stress response induced; Ssk1/Nrg1/Tup1/Ssn6/Hog1 regulated; flow model biofilm induced; rat catheter biofilm repressed
orf19.2763	-0.0591884	0.669636	0.744518	C4_02400C_A		Protein not essential for viability; orf19.10279 possibly transcriptionally regulated upon hyphal formation
orf19.2765	0.480563	0.00273033	0.00715663	C4_02390W_A	PGA62	Adhesin-like cell wall protein; putative GPI-anchor; fluconazole-induced; induced in high iron; induced during cell wall regeneration; Cyr1 or Ras1 repressed; Tbf1 induced
orf19.2766	1.4675	0.166981	0.245432	C4_02380W_A		Dubious open reading frame
orf19.2767	-0.304886	0.0442864	0.0790625	C4_02370C_A	PGA59	Adhesin-like cell wall protein; putative GPI-anchor; colony morphology-related gene regulation by Ssn6; Hap43-induced; Spider biofilm repressed
orf19.2768	2.97861	2.74701e-27	1.92985e-25	C4_02360W_A	AMS1	Putative alpha-mannosidase; transcript regulated by Nrg1; induced during cell wall regeneration; flow model biofilm induced; Spider biofilm induced
orf19.2769	2.11106	1.28143e-18	5.12013e-17	C4_02340W_A		Putative protease B inhibitor; hyphal-induced expression; Cyr1p- and Ras1p-repressed
orf19.277	2.24884	1.72455e-39	2.56397e-37	C3_02860W_A	THI6	Putative thiamin-phosphate pyrophosphorylase, hydroxyethylthiazole kinase; fungal-specific; Spider biofilm induced
orf19.2770	2.19793	1.45825e-12	3.17094e-11	C4_02330C_A		Ortholog of C. dubliniensis CD36 : Cd36_42220, C. parapsilosis CDC317 : CPAR2_500340, Debaryomyces hansenii CBS767 : DEHA2G17754g and Pichia stipitis Pignal : PICST_31424
orf19.2770.1	1.29445	2.80727e-08	2.84871e-07	C4_02320C_A	SOD1	Cytosolic copper- and zinc-containing superoxide dismutase; role in protection from oxidative stress; required for full virulence; alkaline induced by Rim101; induced by human blood; rat catheter, flow model and Spider biofilm repressed
orf19.2771	-0.382946	7.06163e-05	0.00030503	C4_02310W_A	BEM3	Putative GTPase-activating protein (GAP) for Rho-type GTPase Cdc42p; involved in cell signaling pathways that control cell polarity; similar to S. cerevisiae Bem3p
orf19.2772	0.141952	0.545684	0.63567	C4_02300W_A	HOS3	Histone deacetylase; similar to S. cerevisiae Hos3p; greater expression and longer mRNA in white cells, compared to opaque cells; has conserved deacetylation motif
orf19.2774	-0.706217	8.45803e-11	1.37588e-09	C4_02290W_A	LAB5	Ortholog(s) have role in protein lipoylation
orf19.2775	-0.777473	1.22137e-13	3.02644e-12	C4_02280W_A	IDI1	Ortholog(s) have isopentenyl-diphosphate delta-isomerase activity and role in farnesyl diphosphate biosynthetic process
orf19.2778	-0.783881	0.0374697	0.0683123	C1_07660W_A		Protein of unknown function; transcript is upregulated in clinical isolates from HIV+ patients with oral candidiasis
orf19.2779	0.28229	0.242137	0.333757	C1_07650W_A		Protein of unknown function; Hap43-repressed gene
orf19.278	1.25891	2.57842e-09	3.16997e-08	C3_02870C_A		Protein of unknown function; required for adhesion to abiotic substrate; Spider biofilm induced
orf19.2781	1.37658	1.44677e-09	1.861e-08	C1_07640C_A		Protein with predicted serine/threonine kinase and tyrosine kinase domains; possibly an essential gene, disruptants not obtained by UAU1 method; Spider biofilm induced
orf19.2782	-0.0972958	0.319735	0.418352	C1_07630W_A		Ortholog(s) have 2 iron, 2 sulfur cluster binding, glutathione disulfide oxidoreductase activity
orf19.2783	1.48677	3.36576e-06	2.14103e-05	C1_07620C_A	PIR32	Cell wall protein, putative structural component of the cell wall; mutation leads to increased chitin content, increased virulence and resistance to stresses; macrophage-induced gene
orf19.2784	0.333766	0.126001	0.19294	C1_07610C_A		Ortholog of C. dubliniensis CD36 : Cd36_07090, Candida tenuis NRRL Y-1498 : cten_CGOB_00237, Debaryomyces hansenii CBS767 : DEHA2F25542g and Pichia stipitis Pignal : psti_CGOB_00186
orf19.2785	0.205759	0.070887	0.118139	C1_07600W_A	ATP7	Putative subunit of the F1F0-ATPase complex; colony morphology-related gene regulation by Ssn6; farnesol, macrophage-downregulated protein abundance; protein present in exponential and stationary yeast growth phases; Hap43-induced
orf19.2786	0.666231	3.59334e-05	0.000169787	C1_07590C_A		Ortholog(s) have AP-2 adaptor complex, cellular bud neck localization
orf19.2787	-0.0676789	0.872275	0.904776	C1_07580C_A	PRY1	Pry family pathogenesis-related protein; extracellular; opaque specific transcript; repressed by alpha pheromone in SpiderM medium; possibly essential, disruptants not obtained by UAU1 method; Spider biofilm induced
orf19.2788	-0.062342	0.730828	0.795672	C1_07570C_A		Has domain(s) with predicted RNA binding, pseudouridine synthase activity and role in pseudouridine synthesis
orf19.2789	0.0537796	0.732471	0.796918	C1_07560W_A		Ortholog of C. dubliniensis CD36 : Cd36_07040, C. parapsilosis CDC317 : CPAR2_208700, Candida tenuis NRRL Y-1498 : CANTEDRAFT_108836 and Debaryomyces hansenii CBS767 : DEHA2F25674g
orf19.279	1.70427	4.90478e-05	0.000222543	C3_02880W_A		Protein with a predicted D-Tyr-tRNA(Tyr) deacylase domain; Hap43-repressed gene
orf19.2790	-0.125488	0.355068	0.455356	C1_07550W_A	SWD2	Ortholog(s) have histone methyltransferase activity (H3-K4 specific) activity
orf19.2791	0.504151	0.0205972	0.0409064	C1_07540C_A	BBC1	Putative SH3-domain-containing protein
orf19.2792	0.494823	8.32835e-05	0.000351905	C1_07520C_A	IST2	Ortholog(s) have lipid binding activity and role in endoplasmic reticulum membrane organization, protein localization to plasma membrane, regulation of phosphatidylinositol dephosphorylation
orf19.2794	-0.660144	0.00197141	0.00542073	C1_07510W_A		Putative non-specific single-domain racemase; regulated by Gcn4p; repressed in response to amino acid starvation (3-AT treatment); alkaline upregulated; macrophage-induced protein
orf19.2795	-0.428825	0.0659865	0.111131	C1_07500C_A	LHP1	Ortholog(s) have RNA strand annealing activity, tRNA binding activity, role in tRNA 3'-trailer cleavage, endonucleolytic, tRNA folding and nucleolus, nucleoplasm localization
orf19.2796	-0.618049	0.00132271	0.00384018	C1_07490C_A		Ortholog(s) have DNA-directed DNA polymerase activity, role in DNA replication initiation, telomere capping and alpha DNA polymerase:primase complex, nuclear envelope localization
orf19.2797	-0.182707	0.550475	0.639387	C1_07480C_A		Has domain(s) with predicted ATP binding, DNA binding, helicase activity, hydrolase activity, nucleic acid binding activity
orf19.2798	-0.514701	0.000119015	0.000479132	C1_07470C_A		Putative helicase; fungal-specific (no human or murine homolog)
orf19.2799	-0.254399	0.0314149	0.0586039	C1_07460C_A	GPI8	Protein similar to S. cerevisiae Gpi8p, which is a subunit of the GPI transamidase complex that adds GPI anchors to proteins; likely to be essential for growth, based on an insertional mutagenesis strategy
orf19.28	-0.421402	0.172	0.251348	C2_06520C_A		Putative thiamine transmembrane transporter; Spider biofilm induced
orf19.280	0.970333	0.049834	0.0873804	C3_02890C_A		Ortholog of C. dubliniensis CD36 : Cd36_82875 and Candida albicans WO-1 : CAWG_02609
orf19.2800	-0.0228011	0.932299	0.94983	C1_07530W_A		Ortholog of Candida albicans WO-1 : CAWG_00667
orf19.2803	2.03033	8.26047e-07	6.17651e-06	C3_04060C_A	HEM13	Coproporphyrinogen III oxidase; antigenic; on yeast cell surface, not hyphae; iron-regulated expression; Hap43, macrophage-repressed; farnesol-induced; possibly essential; flow model biofilm induced; rat catheter, Spider biofilm repressed
orf19.2804	-0.997337	0.60408	0.686924	C3_04040W_A		Ortholog of C. dubliniensis CD36 : Cd36_83980, C. parapsilosis CDC317 : CPAR2_102620, Candida tenuis NRRL Y-1498 : CANTEDRAFT_134550 and Debaryomyces hansenii CBS767 : DEHA2D12100g
orf19.2805	0.555453	0.00690365	0.015962	C3_04030C_A	PEX8	Putative peroxisomal biogenesis factor; expression regulated during planktonic growth
orf19.2808	1.08142	1.16081e-08	1.2664e-07	C3_04020C_A	ZCF16	Predicted Zn(II)2Cys6 transcription factor; mutants are viable; rat catheter biofilm induced
orf19.2809	0.582215	0.043723	0.0781457	C3_04000C_A	CTN3	Peroxisomal carnitine acetyl transferase; no obvious metabolic, hyphal, virulence defects in Ura+ strain; induced by macrophage engulfment, hyphal growth, starvation, nonfermentable carbon sources; rat catheter, Spider biofilm induced
orf19.281	0.565753	0.0133272	0.0281098	C3_02900W_A		Ortholog of C. dubliniensis CD36 : Cd36_82880, C. parapsilosis CDC317 : CPAR2_102370, Candida tenuis NRRL Y-1498 : CANTEDRAFT_118463 and Pichia stipitis Pignal : PICST_32241
orf19.2810	1.1962	1.16345e-07	1.04465e-06	C3_03990C_A	AAP1	Putative amino acid permease; fungal-specific; possibly essential, disruptants not obtained by UAU1 method; Spider biofilm induced
orf19.2812	1.85353	6.6887e-26	4.23375e-24	C3_03980C_A		Protein of unknown function; Spider biofilm induced
orf19.2813	1.60596	0.322894	0.421364	C3_03940C_A		Ortholog of Candida albicans WO-1 : CAWG_02711
orf19.2818	-0.396751	0.0832653	0.135795	CR_02590C_A		Ortholog(s) have RNA-dependent ATPase activity, second spliceosomal transesterification activity and role in RNA exon ligation, generation of catalytic spliceosome for second transesterification step
orf19.2819	0.370073	0.217725	0.305984	CR_02600W_A		Ortholog of C. dubliniensis CD36 : Cd36_27570, C. parapsilosis CDC317 : CPAR2_801010, Candida tenuis NRRL Y-1498 : cten_CGOB_00198 and Debaryomyces hansenii CBS767 : DEHA2E09306g
orf19.2820	-0.129664	0.290471	0.38849	CR_02610C_A		Ortholog(s) have structural constituent of nuclear pore activity and role in NLS-bearing protein import into nucleus, nuclear pore organization, protein localization to nuclear inner membrane
orf19.2821	0.0420587	0.684251	0.756034	CR_02620C_A		Protein of unknown function; Hap43-repressed gene; repressed by nitric oxide
orf19.2822	0.824135	2.51826e-05	0.000123958	CR_02630C_A		Essential component of the conserved oligomeric Golgi complex; role in fusion of transport vesicles to Golgi compartments; rat catheter biofilm repressed
orf19.2823	-0.447207	3.26224e-06	2.08347e-05	CR_02640W_A	RFG1	HMG domain transcriptional repressor of filamentous growth and hyphal genes; in Tup1-dependent and -independent pathways; binds DNA; transcript not regulated by oxygen or serum; not responsible for hypoxic repression; Spider biofilm induced
orf19.2825	0.172053	0.200387	0.286082	CR_02650C_A	DRE2	Putative cytosolic Fe-S protein assembly protein; a-specific transcript; regulated by Sef1, Sfu1, and Hap43; rat catheter and Spider biofilm induced
orf19.2826	0.0113915	0.951783	0.964455	CR_02670C_A		Ortholog of C. dubliniensis CD36 : Cd36_27680, C. parapsilosis CDC317 : CPAR2_801140, Candida tenuis NRRL Y-1498 : CANTEDRAFT_129982 and Debaryomyces hansenii CBS767 : DEHA2E09526g
orf19.2827	0.0932556	0.620946	0.702107	CR_02680W_A		Ortholog(s) have structural constituent of cytoskeleton activity
orf19.2828	0.440988	0.0029222	0.0075884	CR_02690W_A		Ortholog(s) have alpha-tubulin binding, microtubule binding activity, role in cytoplasmic microtubule organization, establishment or maintenance of cell polarity, post-chaperonin tubulin folding pathway and cytoplasm localization
orf19.2829	-0.358876	0.300426	0.399298	CR_02700W_A		Ortholog(s) have role in protein transport
orf19.2830	-0.95706	0.0139172	0.0291715	CR_02710W_A	RRP9	Ribosomal protein; mutation confers resistance to 5-fluorocytosine (5-FC), 5-fluorouracil (5-FU), and tubercidin (7-deazaadenosine); physically interacts with TAP-tagged Nop1; Hap43-induced; Spider biofilm induced
orf19.2831	-0.550665	0.00971729	0.02137	CR_02720C_A	RPC31	Putative RNA polymerase III subunit C31; repressed by nitric oxide; induced during infection of murine kidney, compared to growth in vitro; has murine homolog
orf19.2832	0.374909	0.00388777	0.00970121	CR_02740W_A	INN1	Protein with similarity to S. cerevisiae Inn1p, which is an essential protein of the contractile actomyosin ring required for ingression of the plasma membrane into the bud neck during cytokinesis; contains a C2 membrane targeting domain
orf19.2833	-0.63889	0.355377	0.455479	CR_02750C_A	PGA34	Putative GPI-anchored protein; transcript repressed by alpha pheromone in SpiderM medium; induced in oralpharyngeal candidasis; flow model biofilm induced; Spider biofilm induced
orf19.2834	0.013778	0.880053	0.91068	CR_02760C_A	RPD3	Histone deacetylase; regulates frequency of white-to-opaque and opaque-to-white switching; greater expression in white cells than opaque cells; has conserved deacetylation motif
orf19.2835	0.0451162	0.690933	0.761575	CR_02770C_A		Ortholog(s) have SUMO activating enzyme activity, role in protein sumoylation and SUMO activating enzyme complex, cytosol localization
orf19.2836	0.0852621	0.671393	0.745824	CR_02780W_A		Protein with similarity to carbonic anhydrases
orf19.2837	-0.110653	0.534506	0.625499	CR_02790C_A	ALG5	Putative glucosyltransferase involved in cell wall mannan biosynthesis; possibly an essential gene, disruptants not obtained by UAU1 method
orf19.2838	3.61567	3.19542e-24	1.84039e-22	CR_02800C_A		Protein of unknown function; mutation confers hypersensitivity to amphotericin B; flow model biofilm induced
orf19.2839	2.76452	7.01033e-19	2.89142e-17	CR_02810W_A	CIRT4B	Cirt family transposase; transcript repressed in an azole-resistant strain that overexpresses CDR1 and CDR2; Hap43-repressed; flow model biofilm induced
orf19.284	0.139649	0.505169	0.599618	C3_02910W_A		Ortholog of C. dubliniensis CD36 : Cd36_82890, Debaryomyces hansenii CBS767 : DEHA2G01034g, Pichia stipitis Pignal : PICST_32242 and Candida guilliermondii ATCC 6260 : PGUG_04638
orf19.2841	0.991596	9.16459e-08	8.39388e-07	CR_02820W_A	PGM2	Ortholog of S. cerevisiae Pgm2; induced in planktonic culture; Tye7p-regulated; flow model biofilm induced; rat catheter biofilm repressed
orf19.2842	-0.649298	0.00857975	0.0192931	CR_02850C_A	GZF3	GATA-type transcription factor; oxidative stress-induced via Cap1; mutant has abnormal colony morphology and altered sensitivity to fluconazole, LiCl, and copper; Spider biofilm induced
orf19.2843	-0.122327	0.167918	0.246555	CR_02860W_A	RHO1	Small GTPase of Rho family; regulates beta-1,3-glucan synthesis activity and binds Gsc1p; essential; expected to be geranylgeranylated by geranylgeranyltransferase type I; plasma membrane-localized
orf19.2844	0.341855	0.0373586	0.0681991	CR_02870W_A	APL4	Predicted gamma-adaptin, large subunit of the clathrin-associated protein (AP-1) complex; that binds clathrin and is involved in vesicle mediated transport; induced in core caspofungin response; rat catheter biofilm repressed
orf19.2846	2.72067	7.85531e-32	7.60894e-30	CR_02880W_A		Protein of unknown function; Hap43-repressed; induced in core caspofungin response; regulated by yeast-hypha switch; Spider biofilm repressed
orf19.2847	-0.889157	0.0094789	0.0209249	CR_02890C_A		Ortholog(s) have RNA polymerase III activity, role in tRNA transcription by RNA polymerase III and RNA polymerase III complex localization
orf19.2848	0.284441	0.102483	0.161932	CR_02910W_A		Predicted regulatory subunit of the Atg1 signaling complex; required for vesicle formation during autophagy and the cytoplasm-to-vacuole targeting (Cvt) pathway; Spider biofilm induced
orf19.2849	1.96102	2.97422e-08	2.99533e-07	CR_02920C_A	AQY1	Aquaporin water channel; osmotic shock resistance, WT freeze tolerance; virulent in mice; flucytosine repressed; flow model/RPMI/Spider/rat catheter biofilm induced; required for RPMI biofilm formation; Bcr1-induced in a/a RPMI biofilms
orf19.285	0.609844	0.00864766	0.0193939	C3_02920W_A		Ortholog of S. cerevisiae Igo2; role in mRNA stabilization of mRNA; Spider biofilm induced
orf19.2850	-0.306234	0.000185785	0.00070488	CR_02930W_A		Protein of unknown function; induced by nitric oxide independent of Yhb1p
orf19.2851	-0.124059	0.412432	0.513671	CR_02940C_A		Putative ornithine transport protein; localized to the mitochondrial membrane
orf19.2852	-0.276896	0.00296545	0.00767847	CR_02950C_A		Ortholog(s) have structural constituent of ribosome activity, role in mitochondrial translational initiation and mitochondrial small ribosomal subunit localization
orf19.2853	0.791415	0.000126669	0.000505805	CR_02960W_A		Protein of unknown function; rat catheter biofilm induced
orf19.2857	-0.167941	0.170318	0.249392	CR_02970C_A		Ortholog(s) have ATP-dependent DNA helicase activity, DNA translocase activity
orf19.2859	-1.59138	9.26947e-06	5.13961e-05	CR_02980C_A	SRP40	Putative chaperone of small nucleolar ribonucleoprotein particles; macrophage/pseudohyphal-induced; rat catheter biofilm induced
orf19.286	0.518069	0.000266942	0.000960901	C3_02930W_A		Has a predicted autophagy-related protein domain; transcription repressed by fluphenazine treatment
orf19.2862	0.20466	0.248946	0.341883	CR_02990C_A	RIB1	Putative GTP cyclohydrolase II; enzyme of riboflavin biosynthesis; fungal-specific (no human or murine homolog); regulated by Sef1p-, Sfu1p-, and Hap43p
orf19.2863	1.11011	3.64735e-09	4.35028e-08	CR_03000C_A		Ortholog of C. dubliniensis CD36 : Cd36_28090, C. parapsilosis CDC317 : CPAR2_802560, Candida tenuis NRRL Y-1498 : CANTEDRAFT_104949 and Debaryomyces hansenii CBS767 : DEHA2A12848g
orf19.2863.1	0.0383911	0.803739	0.853752	CR_03010C_A	ERV1	Predicted component of the mitochondrial intermembrane space (IMS), involved in protein import into mitochondrial intermembrane space
orf19.2864.1	-0.45174	3.71708e-07	2.99663e-06	CR_03030C_A	RPL28	Putative ribosomal protein; Plc1-regulated; downregulated upon phagocytosis by murine macrophage; Spider biofilm repressed
orf19.2866	0.449004	0.127421	0.194927	C4_06660W_A		Has domain(s) with predicted DNA binding, nucleic acid binding activity
orf19.2867	0.187398	0.0785201	0.128977	C4_06650W_A		Ortholog(s) have phosphatidylinositol-3-phosphate binding, protein transporter activity
orf19.2868	3.53302	0.172485	0.251872	C4_06640C_A		Protein of unknown function; induced by alpha pheromone in SpiderM medium
orf19.2869	2.87366	0.000778563	0.00242207	C4_06630C_A		Ortholog of C. dubliniensis CD36 : Cd36_46110, Candida tropicalis MYA-3404 : CTRG_03792 and Candida albicans WO-1 : CAWG_03165
orf19.287	-0.130576	0.140907	0.212357	C3_02940C_A	NUO2	NADH-ubiquinone oxidoreductase subunit; Hap43p-repressed gene; repressed by nitric oxide; identified in detergent-resistant membrane fraction (possible lipid raft component)
orf19.2870	2.31876	3.78902e-25	2.32916e-23	C4_06620C_A		Protein of unknown function; rat catheter and Spider biofilm induced
orf19.2871	-0.0681597	0.548169	0.637635	C4_06610C_A	SDH12	Succinate dehydrogenase; soluble protein in hyphae; macrophage-downregulated protein level; downregulated by Efg1p; repressed by nitric oxide; protein present in exponential and stationary growth phase yeast cultures; Hap43p-repressed gene
orf19.2873	-0.795375	2.48212e-11	4.39561e-10	C4_06600W_A	TOP2	DNA topoisomerase II; catalyzes ATP-dependent DNA relaxation and decatenation in vitro; Y842 predicted to be catalytic; functional homolog of S. cerevisiae Top2p; sensitive to amsacrine or doxorubicin; farnesol-upregulated in biofilm
orf19.2875	-0.651941	0.00267103	0.00702422	C4_06590W_A		Ortholog of S. pombe SPAC1071.09c DNAJ domain protein; Hap43-induced gene
orf19.2876	0.41678	0.0760527	0.125505	C4_06580W_A	CBF1	Transcription factor; binds ribosomal protein gene promoters and rDNA locus with Tbf1; regulates sulfur starvation-response, respiratory, glycolytic genes; does not bind to centromeres as does S. cerevisiae Cbf1; Spider biofilm repressed
orf19.2877	1.30804	0.032049	0.0596128	C4_06570C_A	PDC11	Pyruvate decarboxylase; antigenic; on hyphal not yeast cell surface; Hap43, Gcn4, Efg1, Efh1, Hsf1 regulated; fluconazole, farnesol induced; amino acid starvation repressed; flow model biofilm induced; Spider biofilm repressed
orf19.2878	0.379931	0.0376711	0.0685739	C4_06560W_A	PGA15	Putative GPI-anchored protein
orf19.2879	0.0148585	0.877585	0.908862	C4_06550C_A	IFF5	Putative GPI-anchored protein; adhesin-like protein; possibly an essential gene, disruptants not obtained by UAU1 method
orf19.288	0.237179	0.260044	0.354469	C3_02950C_A	MET13	Putative methionine biosynthesis protein; ketoconazole-induced; amphotericin B repressed; Spider biofilm repressed
orf19.2881	-0.180225	0.12286	0.188809	C4_06540W_A	MNN4	Regulator of mannosylphosphorylation of N-linked mannans to cell wall proteins; no role in virulence or normal interaction with macrophages; mutant induces inflammatory cytokines in dendritic cells; rat catheter and Spider biofilm induced
orf19.2882	0.241161	0.472711	0.570628	C4_06530C_A	XUT1	Putative high-affinity, high-capacity xanthine-uric acid/H+ symporter; similar to A. nidulans UapA; member of the Nucleobase-Ascorbate Transporter/Nucleobase-Cation Symporter (NAT/NCS2) family; rat catheter biofilm induced
orf19.2883	0.780162	4.16017e-06	2.57214e-05	C4_06510C_A	CSO99	Protein of unknown function; Hap43-repressed gene; protein not conserved in S. cerevisiae
orf19.2884	0.199913	0.07377	0.122162	C4_06500W_A	CDC68	Functional homolog of S. cerevisiae Cdc68, a transcription elongation factor; essential; possible drug target
orf19.2885	0.302615	0.215643	0.303658	C4_06490C_A	PRI2	Putative DNA primase; gene adjacent to and divergently transcribed with CDC68; Hap43-induced; Spider biofilm repressed
orf19.2886	0.669625	6.42848e-06	3.74292e-05	C4_06480C_A	CEK1	ERK-family protein kinase; required for wild-type yeast-hypha switch, mating efficiency, virulence in mice; Cst20-Hst7-Cek1-Cph1 MAPK pathway regulates mating, and invasive hyphal growth under some conditions; Spider biofilm induced
orf19.2887	-0.745932	0.000547728	0.001782	C4_06470W_A		Ortholog in S. cerevisiae is localizedto the bud, mating projection tip, and associates with ribosomes; Spider biofilm induced
orf19.2888	0.140195	0.467054	0.5654	C4_06460C_A		Ortholog(s) have role in cellular protein-containing complex assembly, early endosome to Golgi transport and TRAPPII protein complex localization
orf19.2889	-0.349278	0.0779737	0.128211	C4_06450W_A		Ortholog(s) have role in ATP-dependent chromatin remodeling, positive regulation of cellular response to phosphate starvation, regulation of chromosome segregation, regulation of nucleosome density and Ino80 complex localization
orf19.2890	0.353953	0.00300627	0.00776843	C4_06440C_A		Has domain(s) with predicted carbohydrate:proton symporter activity, pyrimidine nucleotide-sugar transmembrane transporter activity and role in carbohydrate transport, pyrimidine nucleotide-sugar transmembrane transport
orf19.2891	0.169731	0.206288	0.293132	C4_06430C_A		Ortholog(s) have role in cellular response to oxidative stress, protein import into peroxisome matrix, protein quality control for misfolded or incompletely synthesized proteins and mitochondrial inner membrane localization
orf19.2892	-0.0160759	0.927652	0.946907	C4_06420W_A		Ortholog of C. dubliniensis CD36 : Cd36_45910, C. parapsilosis CDC317 : CPAR2_501110, Candida tenuis NRRL Y-1498 : CANTEDRAFT_119393 and Debaryomyces hansenii CBS767 : DEHA2E08976g
orf19.2893	-0.0107581	0.974922	0.981833	C4_06410W_A		Protein of unknown function; regulation correlates with clinical development of fluconazole resistance; transcript is upregulated in an RHE model of oral candidiasis
orf19.2895	0.167675	0.184453	0.26685	C4_06400C_A	VMA8	Putative vacuolar H+-ATPase subunit; regulated by Nrg1 and Mig1; transcript increases in populations of cells exposed to fluconazole over multiple generations; rat catheter and Spider biofilm repressed
orf19.2896	2.39832	5.39678e-60	1.34033e-57	C4_06390W_A	SOU1	Enzyme involved in utilization of L-sorbose; has sorbitol dehydrogenase, fructose reductase, and sorbose reductase activities; NAD-binding site motif; transcriptional regulation affected by chromosome 5 copy number; Hap43p-induced gene
orf19.2897	3.63156	3.15978e-26	2.02005e-24	C4_06380W_A	SOU2	Protein similar to Sou1; not required for utilization of L-sorbose; Spider biofilm induced
orf19.2898	0.214812	0.264449	0.359095	C4_06370C_A		Ortholog(s) have borate efflux transmembrane transporter activity, role in borate transport, protein targeting to vacuole and fungal-type vacuole, plasma membrane localization
orf19.2899	1.15371	0.00106281	0.00317353	C4_06360C_A		Ortholog of C. parapsilosis CDC317 : CPAR2_500750, C. dubliniensis CD36 : Cd36_45850, Pichia stipitis Pignal : PICST_43336 and Candida orthopsilosis Co 90-125 : CORT_0B00900
orf19.29	0.564172	0.0374655	0.0683123	C2_06530W_A		Ortholog of S. cerevisiae Tah11, a DNA replication licensing factor required for pre-replication complex assembly; rat catheter, flow model and Spider biofilm induced
orf19.290	-0.06712	0.419139	0.520504	C3_02960C_A	KRE5	UDP-glucose:glycoprotein glucosyltransferase; 1,6-beta-D-glucan biosynthesis, hyphal growth, virulence in mouse IV model; partially complements S. cerevisiae kre5 mutant defects; flow biofilm repressed, Bcr1-repressed in RPMI a/a biofilms
orf19.2901	0.0209674	0.912507	0.934731	C4_06350C_A	NUP60	Ortholog of S. cerevisiae Nup60p; a subunit of the nuclear pore complex; mutants are viable
orf19.2903	0.866128	7.59209e-17	2.60947e-15	C4_06340W_A	AGO1	Putative Argonaute protein involved in RNA silencing; hyphal-induced expression; regulated by Cyr1, Ras1, Efg1, Nrg1, Tup1; rat catheter biofilm repressed
orf19.2905	1.03371	3.79051e-05	0.000177659	C4_06320C_A		Ortholog of Candida albicans WO-1 : CAWG_03194
orf19.2906	0.79192	1.52813e-06	1.05273e-05	C4_06310C_A	PGA41	Putative GPI-anchored protein; adhesin-like protein
orf19.2907	0.185851	0.620506	0.701732	C4_06300C_A	PGA42	Putative GPI-anchored adhesin-like protein; decreased transcription is observed in azole-resistant strains that overexpress CDR1 and CDR2 or MDR1
orf19.2907.1	-0.404626	0.00642528	0.0149751	C4_06290W_A		Ortholog(s) have chromatin DNA binding activity and role in positive regulation of transcription from RNA polymerase II promoter by pheromones, tRNA threonylcarbamoyladenosine metabolic process, telomere maintenance via recombination
orf19.2908	0.314934	0.0278105	0.0528201	C4_06280C_A		Predicted oxidoreductase; rat catheter biofilm induced
orf19.2909	0.0630946	0.488573	0.585024	C4_06270C_A	ERG26	C-3 sterol dehydrogenase, catalyzes the 2nd of 3 steps required to remove 2 C-4 methyl groups from an intermediate in ergosterol biosynthesis; amphotericin B, caspofungin repressed; Spider biofilm repressed
orf19.291	0.0911018	0.290241	0.388264	C3_02970C_A		Ortholog(s) have SUMO binding, SUMO ligase activity, metalloendopeptidase activity
orf19.2910	0.770599	7.15954e-09	8.15881e-08	C4_06260W_A	PGA43	Putative GPI-anchored protein
orf19.2911	-0.15527	0.193679	0.278308	C4_06250C_A	SEC3	Predicted subunit of the exocyst complex, involved in exocytosis; required for hyphal growth after the first septin ring formation; interacts with septins Cdc3p, Cdc10p, and Cdc11p; localizes to a crescent on the surface of the hyphal tip
orf19.2914	0.0811289	0.593029	0.67749	C4_06240W_A		Ortholog of C. dubliniensis CD36 : Cd36_45760, C. parapsilosis CDC317 : CPAR2_401920, Candida tenuis NRRL Y-1498 : CANTEDRAFT_126814 and Debaryomyces hansenii CBS767 : DEHA2D16742g
orf19.2915	-0.179587	0.137535	0.207962	C4_06230C_A		Ortholog(s) have ATPase activity, GTPase activity, adenosine-diphosphatase activity, cytidine diphosphatase activity, guanosine-diphosphatase activity, uridine-diphosphatase activity and role in protein glycosylation
orf19.2916	0.931746	0.00299908	0.00775299	C4_06220C_A		Ortholog of C. dubliniensis CD36 : Cd36_45740, C. parapsilosis CDC317 : CPAR2_401900, Candida tenuis NRRL Y-1498 : CANTEDRAFT_116046 and Pichia stipitis Pignal : PICST_28890
orf19.2917	-1.46553	4.88632e-05	0.000221863	C4_06210C_A		Putative GTPase; heterozygous null mutant exhibits resistance to parnafungin in the C. albicans fitness test; Hap43p-induced gene
orf19.2917.1	-0.278763	0.127484	0.194978	C4_06200W_A		Ortholog of C. parapsilosis CDC317 : CPAR2_401885, Pichia stipitis Pignal : psti_CGOB_00141, Candida orthopsilosis Co 90-125 : CORT_0E01925 and Spathaspora passalidarum NRRL Y-27907 : spas_CGOB_00016
orf19.2919	-0.196727	0.0603986	0.103077	C4_06190C_A	MPH1	Protein similar to S. cerevisiae Mph1p, which is a DNA helicase involved in DNA repair; induced under hydroxyurea treatment
orf19.292	-0.0876493	0.58743	0.672295	C3_02980C_A		Ortholog of C. parapsilosis CDC317 : CPAR2_102390, C. dubliniensis CD36 : Cd36_82960, Candida tenuis NRRL Y-1498 : CANTEDRAFT_133198 and Lodderomyces elongisporus NRLL YB-4239 : LELG_02116
orf19.2920	-0.555837	1.2818e-06	9.07481e-06	C4_06170C_A		Ortholog(s) have role in ribosome biogenesis and cytosol, ribosome localization
orf19.2921	-0.026051	0.834467	0.87469	C4_06160W_A		Ortholog(s) have alpha-tubulin binding activity, role in protein folding, tubulin complex assembly and cytoplasm localization
orf19.2922	0.745676	0.0386569	0.0701885	C4_06150C_A		Ortholog(s) have double-stranded DNA binding activity, role in reciprocal meiotic recombination, synapsis and condensed nuclear chromosome localization
orf19.2923	-0.375291	0.0235444	0.045946	C4_06140C_A		Predicted membrane transporter, member of the drug:proton antiporter (14 spanner) (DHA2) family, MFS superfamily; induced by alpha pheromone in SpiderM medium
orf19.2925	0.242733	0.257815	0.351806	C1_02380C_A		Ortholog(s) have role in protein folding, tubulin complex assembly
orf19.2926	0.360083	0.0171518	0.0349766	C1_02390W_A		Putative nuclease required for DNA single- and double-strand break repair; rat catheter biofilm induced
orf19.2927	0.154041	0.660655	0.73684	C1_02400C_A	MNN11	Ortholog(s) have alpha-1,6-mannosyltransferase activity, role in cell wall mannoprotein biosynthetic process, protein N-linked glycosylation and alpha-1,6-mannosyltransferase complex localization
orf19.2928	0.262728	0.0881483	0.142739	C1_02410C_A		Has domain(s) with predicted role in retrograde vesicle-mediated transport, Golgi to ER and integral component of membrane localization
orf19.2929	-0.338478	0.0734003	0.121598	C1_02420C_A	GSC1	Essential beta-1,3-glucan synthase subunit; gsc1 allele determines resistance/sensitivity to echinocandins; 16 predicted membrane-spanning regions; mRNA abundance declines after yeast-to-hypha transition; Spider biofilm induced
orf19.2930	-0.709935	9.72145e-05	0.000403567	C1_02430C_A		Predicted translation initiation factor; role in translational initiation; Spider biofilm repressed
orf19.2933	-0.012507	0.920115	0.940866	C1_02440C_A		Ortholog(s) have thiol-dependent ubiquitin-specific protease activity and role in protein deubiquitination, regulation of transcription, DNA-templated
orf19.2934	-1.03988	0.0198832	0.0396362	C1_02450C_A		Similar to S. cerevisiae Bud20; predicted role in cellular bud site selection; rat catheter and Spider biofilm induced
orf19.2935	-0.452697	1.97556e-08	2.07726e-07	C1_02460W_A	RPL10	Ribosomal protein L10; intron in 5'-UTR; downregulated upon phagocytosis by murine macrophage; transcription regulated by yeast-hypha switch; Spider biofilm repressed
orf19.2936	1.1522	3.19194e-08	3.18845e-07	C1_02470W_A		Ortholog of C. parapsilosis CDC317 : CPAR2_106450, C. dubliniensis CD36 : Cd36_02330, Lodderomyces elongisporus NRLL YB-4239 : LELG_01618 and Candida orthopsilosis Co 90-125 : CORT_0B07690
orf19.2937	0.523539	0.000150076	0.000585381	C1_02480W_A	PMM1	Phosphomannomutase; enzyme of O- and N-linked mannosylation; interconverts mannose-6-phosphate and mannose-l-phosphate; functional homolog of S. cerevisiae Sec53; antigenic in mice; Hap43-induced; flow model and Spider biofilm repressed
orf19.2938	-0.0658231	0.677952	0.750892	C1_02490C_A		Putative mitochondrial inner membrane protein with a predicted role in the assembly of respiratory complex III; Hap43p-repressed gene; S. cerevisiae ortholog FMP25 localizes to mitochondrion
orf19.2939	0.734881	5.05389e-07	3.945e-06	C1_02500W_A		Ortholog(s) have role in mitochondrial respiratory chain complex IV assembly and mitochondrion localization
orf19.2940	0.159294	0.314348	0.413419	C1_02510W_A		Putative v-SNARE of the endoplasmic reticulum membrane; possibly an essential gene, disruptants not obtained by UAU1 method
orf19.2941	0.699359	0.135023	0.20455	C1_02520W_A	SCW4	Putative cell wall protein; substrate for Kex2p processing in vitro; expression regulated by white-opaque switch; alkaline repressed; possibly essential (UAU1 method); flow model biofilm induced; Spider biofilm induced
orf19.2942	-0.153271	0.315459	0.414445	C1_02530C_A	DIP5	Dicarboxylic amino acid permease; mutation confers hypersensitivity to toxic ergosterol analog; induced upon phagocytosis by macrophage; Gcn4-regulated; upregulated by Rim101 at pH 8; rat catheter and Spider biofilm induced
orf19.2943.5	0.218511	0.354504	0.454824	C1_02560W_A		Ortholog of Candida albicans WO-1 : CAWG_05543
orf19.2945	0.60492	6.56658e-05	0.000285385	C1_02570C_A	PUT4	Putative proline permease; fungal-specific (no human or murine homolog); repressed during the mating process
orf19.2946	0.341818	0.232114	0.322098	C1_02580W_A	HNM4	Putative choline permease; fungal-specific (no human or murine homolog)
orf19.2947	-0.293007	0.0788196	0.129391	C1_02590C_A	SNZ1	Stationary phase protein; vitamin B synthesis; induced byyeast-hypha switch, 3-AT or in azole-resistant strain overexpressing MDR1; soluble in hyphae; regulated by Gcn4, macrophage; Spider biofilm induced; rat catheter biofilm repressed
orf19.2948	0.0514023	0.830605	0.872074	C1_02600W_A	SNO1	Protein with a predicted role in pyridoxine metabolism; stationary phase protein; regulated by Tup1, Efg1; Spider biofilm induced
orf19.2949	-0.299813	0.00175688	0.00491973	C1_02610W_A	IML1	Putative protein with a role in autophagy; rat catheter biofilm induced
orf19.295	0.621157	0.0254659	0.0491163	C3_02990C_A		Ortholog of C. dubliniensis CD36 : Cd36_82970, Lodderomyces elongisporus NRLL YB-4239 : LELG_02117, Debaryomyces hansenii CBS767 : DEHA2G01012g and Candida lusitaniae ATCC 42720 : CLUG_03529
orf19.2951	-0.106501	0.366302	0.466302	C1_02620C_A	HOM6	Putative homoserine dehydrogenase; Gcn4-regulated; induced by amino acid starvation (3-ATtreatment); macrophage-induced protein; protein level decreases in stationary phase cultures; flow model biofilm repressed
orf19.2952	-0.411487	0.00104501	0.00312414	C1_02630C_A	EXG2	GPI-anchored cell wall protein, similar to S. cerevisiae exo-1,3-beta-glucosidase Exg2p; predicted Kex2p substrate; induced during cell wall regeneration; possibly an essential gene, disruptants not obtained by UAU1 method; Hap43p-repressed
orf19.2953	-0.400945	1.51825e-06	1.04818e-05	C1_02640C_A	TOM20	Putative mitochondrial primary import receptor
orf19.2954	-0.146803	0.133543	0.202837	C1_02650W_A		Protein of unknown function; Hap43-repressed gene; repressed by nitric oxide
orf19.2956	-0.318737	0.00956103	0.0210917	C1_02660C_A	MGM101	Putative mitochondrial genome maintenance protein; fungal-specific (no human or murine homolog); mutation confers hypersensitivity to tubercidin (7-deazaadenosine)
orf19.2957	1.13216	1.56308e-06	1.07565e-05	C1_02670C_A		Protein required for transfer of mannosylphosphate; induced by alpha pheromone in SpiderM medium
orf19.2958	0.131949	0.507956	0.602255	C1_02680C_A		Planktonic growth-induced gene
orf19.2959	9.02828	4.95022e-20	2.19769e-18	C1_02690C_A		Predicted ORF from Assembly 19; removed from Assembly 20; subsequently reinstated in Assembly 21 based on comparative genome analysis
orf19.2959.1	4.09349	6.6511e-130	4.7245e-127	C1_02700C_A		Gene induced by hypoxia and ketoconazole; oral infection upregulated; mutants have reduced capacity to damage oral epithelial cells; Spider biofilm induced
orf19.296	0.467956	0.279866	0.376195	C3_03000W_A		Ortholog of C. dubliniensis CD36 : Cd36_82980, C. parapsilosis CDC317 : CPAR2_102360, Candida tenuis NRRL Y-1498 : cten_CGOB_00165 and Debaryomyces hansenii CBS767 : DEHA2G00990g
orf19.2960	-0.442199	8.60775e-08	7.94075e-07	C1_02710W_A	FRS2	Putative tRNA-Phe synthetase; downregulated upon phagocytosis by murine macrophage; protein present in exponential and stationary growth phase yeast cultures; Spider biofilm repressed
orf19.2961	0.00144956	0.991773	0.993482	C1_02720W_A		Putative transcription factor with zinc finger DNA-binding motif
orf19.2962	-0.208369	0.180202	0.261469	C1_02730W_A		Protein of unknown function; Spider biofilm induced
orf19.2963	0.433267	0.00735685	0.0168817	C1_02740C_A		Has domain(s) with predicted NAD+ binding activity
orf19.2964	-0.24354	0.00967918	0.0213229	C1_02750C_A		Ortholog(s) have DNA translocase activity
orf19.2965	-0.104451	0.380322	0.480514	C1_02760W_A		Putative guanyl-nucleotide exchange factor; Spider biofilm repressed
orf19.2965.1	-0.279597	0.0219872	0.0433973	C1_02770W_A		Protein of unknown function; similar to human SERF2; gene has an alternatively spliced intron
orf19.2966	0.931464	3.9643e-05	0.000184587	C1_02780W_A		Predicted dienelactone hydrolase domain; clade-associated gene expression; farnesol-downregulated; rat catheter biofilm repressed
orf19.2967	-0.451295	4.42117e-05	0.000203342	C1_02790W_A	TIF34	Putative translation initiation factor eIF3, p39 subunit; mutation confers hypersensitivity to roridin A, verrucarin A; downregulated upon phagocytosis by murine macrophages; Spider biofilm repressed
orf19.2968	2.52529	1.40256e-18	5.56929e-17	C1_02800W_A		Protein of unknown function; Spider biofilm induced
orf19.2969	0.0148421	0.92728	0.946678	C1_02810W_A	RAD16	Ortholog of S. cerevisiae Rad16; a protein that recognizes and binds damaged DNA; flucytosine induced; rat catheter and Spider biofilm induced
orf19.297	0.167543	0.363999	0.46374	C3_03010C_A	DTD2	Ortholog(s) have D-leucyl-tRNA(Leu) deacylase activity, D-tyrosyl-tRNA(Tyr) deacylase activity and role in D-leucine catabolic process, D-tyrosine catabolic process, tRNA metabolic process
orf19.2970	-0.140866	0.420756	0.521702	C1_02820W_A	LYS2	Heterodimeric alpha-aminoadipate reductase large subunit; lysine biosynthesis; predicted binding sites for AMP and alpha-aminoadipate; inhibited by lys or thialysine; regulated by Gcn2 and Gcn4; Spider biofilm induced, flow model repressed
orf19.2971	-0.491087	2.09674e-05	0.000105551	C1_02830W_A		Ortholog of C. dubliniensis CD36 : Cd36_02630, C. parapsilosis CDC317 : CPAR2_108390, Candida tenuis NRRL Y-1498 : CANTEDRAFT_115724 and Debaryomyces hansenii CBS767 : DEHA2D07986g
orf19.2972	-0.54926	7.55115e-08	6.9963e-07	C1_02840W_A	PDE2	High affinity cyclic nucleotide phosphodiesterase; moderates signaling by cAMP; required for virulence, switching, cell wall, hyphal, not pseudohyphal growth; expressed shortly after hyphal induction; rat catheter and Spider biofilm induced
orf19.2973	-0.919926	3.76541e-05	0.000176872	C1_02850W_A		Ortholog(s) have RNA binding, flap-structured DNA binding activity, role in nuclear-transcribed mRNA poly(A) tail shortening, positive regulation of endodeoxyribonuclease activity and P-body, cytosol, nucleus localization
orf19.2974	0.164627	0.285199	0.382398	C1_02860C_A	YKT6	Putative protein of the vacuolar SNARE complex; predicted role in vacuolar fusion; rat catheter biofilm repressed
orf19.2975	-0.0994273	0.309957	0.408669	C1_02870W_A	YPT7	Protein of YPT/RAB family; induced during the mating process
orf19.2977	-0.323117	3.10741e-05	0.000149478	C1_02880C_A	MIA40	Predicted component of the mitochondrial intermembrane space import machinery; Hap43p-repressed gene
orf19.2978	-0.138753	0.267806	0.362652	C1_02890C_A		Protein of unknown function; Hap43-repressed gene
orf19.298	0.437358	0.263113	0.357661	C3_03020W_A		Protein of unknown function; flow model biofilm induced
orf19.2980	-0.615309	0.00588343	0.0139255	C1_02900C_A		Ortholog(s) have ATP-dependent RNA helicase activity, role in generation of catalytic spliceosome for first transesterification step, spliceosomal complex disassembly and U2-type post-mRNA release spliceosomal complex localization
orf19.2982	0.340526	0.155951	0.231697	C1_02910C_A		Ortholog(s) have SNARE binding, protein kinase activator activity, protein-containing complex scaffold activity
orf19.2983	-0.0522471	0.684191	0.756034	C1_02920W_A	CDC73	Putative transcription elongation factor; cdc73 kap114 double transposon mutation affects filamentous growth; Spider biofilm repressed
orf19.2984	-0.284617	0.00633354	0.014812	C1_02930C_A	MST1	Ortholog(s) have role in mitochondrial threonyl-tRNA aminoacylation and mitochondrion localization
orf19.2985	0.122512	0.416093	0.517425	C1_02940C_A		Protein of unknown function; Hap43-repressed gene
orf19.2986	0.370943	0.0387283	0.0702781	C1_02950W_A		Ortholog of C. dubliniensis CD36 : Cd36_02750, C. parapsilosis CDC317 : CPAR2_106015, Candida tenuis NRRL Y-1498 : CANTEDRAFT_107500 and Debaryomyces hansenii CBS767 : DEHA2D08250g
orf19.2987	-0.494143	0.00138019	0.00397665	C1_02960C_A		Ortholog(s) have role in cellular ion homeostasis, establishment or maintenance of cell polarity, mitochondrion inheritance, regulation of cardiolipin metabolic process and mitochondrial inner membrane localization
orf19.2988	0.0364471	0.775686	0.832805	C1_02970W_A		Predicted aminotransferase based on S. pombe ortholog SPBC660.12c; flow model biofilm induced
orf19.2989	1.13688	9.04249e-05	0.000377587	C1_02980W_A	GOR1	Ortholog(s) have glyoxylate reductase activity, role in glyoxylate catabolic process and extracellular region localization
orf19.299	0.0167307	0.891843	0.919013	C3_03030C_A	ECM14	Has domain(s) with predicted metallocarboxypeptidase activity, zinc ion binding activity and role in proteolysis
orf19.2990	1.09189	7.25863e-10	1.0001e-08	C1_02990C_A	XOG1	Exo-1,3-beta-glucanase; 5 glycosyl hydrolase family member; affects sensitivity to chitin and glucan synthesis inhibitors; not required for yeast-to-hypha transition or for virulence in mice; Hap43-induced; Spider biofilm induced
orf19.2991	0.439173	0.00764772	0.0174427	C1_03000W_A	HOL1	Putative MFS transporter; regulated by Nrg1; macrophage/pseudohyphal-repressed; induced by alpha pheromone in SpiderM medium; possibly an essential gene, disruptants not obtained by UAU1 method
orf19.2992	-0.55137	1.80748e-13	4.39362e-12	C1_03010W_A	RPP1A	Conserved acidic ribosomal protein; likely role in regulation of translation elongation; interacts with Rpp2B; 1 of 4 similar C. albicans ribosomal proteins (Rpp1A, Rpp1Bp, Rpp2A, Rpp2B); Hap43-induced; Spider biofilm repressed
orf19.2994	-0.496111	5.53248e-10	7.80775e-09	C1_03020C_A	RPL13	Putative ribosomal subunit; antigenic during murine infection; downregulated upon phagocytosis by murine macrophage; Spider biofilm repressed
orf19.2994.1	-0.507245	1.18431e-08	1.28983e-07	C1_03030W_A	RPS16A	Putative 40S ribosomal subunit; macrophage/pseudohyphal-induced after 16 h; Spider biofilm repressed
orf19.2995	-0.321418	0.0460761	0.08171	C1_03040W_A		Protein of unknown function; induced by nitric oxide; rat catheter and Spider biofilm induced
orf19.2996	-0.253331	0.0839255	0.136767	C1_03050W_A		Ortholog of S. cerevisiae : ECM30, C. glabrata CBS138 : CAGL0M00924g, C. dubliniensis CD36 : Cd36_02850, C. parapsilosis CDC317 : CPAR2_110240 and Candida tenuis NRRL Y-1498 : CANTEDRAFT_118420
orf19.2998	-1.29573	1.03879e-05	5.69552e-05	C1_03060C_A	TSR2	Protein with a predicted role in pre-rRNA processing; repressed by prostaglandins
orf19.30	-0.340295	4.54744e-05	0.00020825	C2_06540C_A	SPF1	P-type calcium-transporting ATPase, involved in control of calcium homeostasis, response to ER stress, hyphal growth, biofilm formation and virulence
orf19.300	-0.289192	0.0131297	0.0277664	C3_03040W_A	AIP2	Putative actin interacting protein; regulated by Gcn4; induced in response to amino acid starvation (3-AT); repressed by elevated CO2; flow model biofilm repressed
orf19.3000	-0.132701	0.354298	0.454824	C1_03070C_A	ORC1	Putative origin recognition complex large subunit; essential for viability; similar to S. cerevisiae Orc1p origin recognition complex subunit
orf19.3001	-0.437152	0.00153919	0.00438754	C1_03080C_A	TEM1	Putative GTPase involved in mitotic exit and cytokinesis; induced under Cdc5p depletion
orf19.3002	-0.648069	2.41254e-09	2.98325e-08	C1_03090W_A	RPS1	Putative ribosomal protein 10 of the 40S subunit; elicits host antibody response during infection; transcript induced during active growth; Spider biofilm repressed
orf19.3003	0.42894	0.000493363	0.00162497	C1_03100W_A		Putative lipid-binding protein with a predicted role in calcium-dependent phospholipid-binding
orf19.3003.1	-0.704268	1.80666e-15	5.37207e-14	C1_03110W_A	RPL6	Ortholog of S. cerevisiae ribosomal subunit, Rpl6B; transposon mutation affects filamentous growth; translation-related genes are downregulated upon phagocytosis by murine macrophage; Hap43-induced; Spider biofilm repressed
orf19.3004	0.641127	0.00161887	0.00459362	C1_03120W_A		Ortholog of S. cerevisiae : YDR262W, C. glabrata CBS138 : CAGL0M08734g, C. dubliniensis CD36 : Cd36_02920, C. parapsilosis CDC317 : CPAR2_108490 and Candida tenuis NRRL Y-1498 : CANTEDRAFT_112432
orf19.3006	-0.0169467	0.905749	0.930343	C1_03130C_A	GGA2	Protein involved in Golgi trafficking; rat catheter and Spider biofilm repressed
orf19.3007	-0.15765	0.407093	0.508806	C1_03140W_A		Ortholog(s) have role in endosome organization, regulation of protein localization and BLOC-1 complex localization
orf19.3007.2	1.2731	1.18976e-24	6.9781e-23	C1_03150C_A		Ortholog of C. dubliniensis CD36 : Cd36_02950, C. parapsilosis CDC317 : CPAR2_108520, Candida tenuis NRRL Y-1498 : CANTEDRAFT_100285 and Debaryomyces hansenii CBS767 : DEHA2G15774g
orf19.3008	-0.03918	0.840102	0.879302	C1_03160C_A	COQ4	Protein with a putative role in coenzyme Q biosynthesis; transcriptionally induced by interaction with macrophage; Hap43p-repressed gene
orf19.3009	0.300781	0.0443717	0.0791926	C1_03170C_A		Ortholog(s) have nucleus-vacuole junction localization
orf19.301	0.417383	0.00266358	0.00701039	C3_03050C_A	PGA18	Putative GPI-anchored protein; regulated by Nrg1, Tup1; rat catheter biofilm repressed
orf19.3010	0.00990756	0.933904	0.951162	C1_03180W_A		Putative lipoyl ligase; role in modification of mitochondrial enzymes by attachment of lipoic acid groups; rat catheter biofilm induced
orf19.3010.1	-0.284969	0.00437955	0.0107274	C1_03190C_A	ECM33	GPI-anchored cell wall protein; mutants show cell-wall defects and reduced adhesion, host cell damage, and endocytosis; mutant infection is immunoprotective in murine model; fluconazole-induced; caspofungin repressed
orf19.3012	-0.248945	0.200062	0.285745	C1_03200C_A	ARO80	Zn(II)2Cys6 transcription factor; transcriptional activator of aromatic amino acid catabolism; regulator of aromatic alcohol biosynthesis via the Ehrlich pathway; mutant is viable
orf19.3013	-0.113267	0.239423	0.330518	C1_03210C_A	CDC12	Septin; essential for viability; forms ring at sites of cell division and also forms filaments in mature chlamydospore; filamentous growth induced; regulated by Nrg1, Tup1, tyrosol and cell density; rat catheter biofilm repressed
orf19.3014	-0.106286	0.314228	0.413346	C1_03220C_A	BMH1	Sole 14-3-3 protein in C. albicans; role in hyphal growth; possibly regulated by host interaction; localizes to yeast-form cell surface, not hyphae; alternatively spliced 5' UTR intron; Spider biofilm repressed
orf19.3015	-1.37841	3.07339e-05	0.000148288	C1_03230C_A	ARX1	Putative ribosomal large subunit biogenesis protein; repressed in core stress response; repressed by prostaglandins
orf19.3016	-0.123953	0.204701	0.291388	C1_03240W_A		Ortholog of C. dubliniensis CD36 : Cd36_03040, C. parapsilosis CDC317 : CPAR2_108610, Debaryomyces hansenii CBS767 : DEHA2G16500g and Pichia stipitis Pignal : PICST_32835
orf19.3018	-0.286387	0.00345584	0.00877061	C1_03250C_A	SPP1	Putative histone methyltransferase; induced by nitric oxide independent of Yhb1p; cell-cycle regulated periodic mRNA expression
orf19.3019	0.0763207	0.62713	0.708189	C1_03260W_A		Putative DNA-dependent ATPase; transcription may be increased in an azole-resistant strain that overexpresses MDR1
orf19.302	0.163145	0.254238	0.347965	C3_03060W_A		Ortholog(s) have Rab guanyl-nucleotide exchange factor activity, role in ER to Golgi vesicle-mediated transport and TRAPPI protein complex, TRAPPII protein complex, TRAPPIII protein complex localization
orf19.3021	0.266237	0.282034	0.378687	C1_03270W_A		Putative protein of unknown function; Hap43-repressed gene; Spider biofilm induced
orf19.3022	-0.339935	0.000315723	0.00111085	C1_03280W_A		Ortholog(s) have structural constituent of ribosome activity and mitochondrial small ribosomal subunit localization
orf19.3023	-0.289177	0.00419633	0.010358	C1_03290W_A	NGG1	Ortholog(s) have histone acetyltransferase activity, role in histone acetylation, regulation of transcription by RNA polymerase II and Ada2/Gcn5/Ada3 transcription activator complex, SAGA complex, SLIK (SAGA-like) complex localization
orf19.3026	-0.286993	0.0210029	0.0416475	C1_03300C_A	MAS1	Putative mitochondrial processing protease; Hap43-repressed; transcript regulated by Nrg1; oxidative stress-induced via Cap1
orf19.3027	-0.384446	0.000334235	0.00116636	C1_03310W_A		Putative DNA translocase; Spider biofilm repressed
orf19.3029	0.888479	0.00189287	0.0052363	C1_03320C_A	EHD3	Predicted 3-hydroxyisobutyryl-CoA hydrolase; mitochondrially localized; Spider biofilm induced
orf19.3030	0.509877	0.000720058	0.00226765	C1_03330C_A		Ortholog(s) have phosphatidylinositol-3,5-bisphosphate binding, phosphatidylinositol-3-phosphate binding, phosphatidylinositol-4-phosphate binding activity
orf19.3031	-0.131679	0.147716	0.221187	C1_03340C_A	SEC62	Putative endoplasmic reticulum (ER) protein-translocation complex subunit
orf19.3034	-0.690485	0.000956874	0.00288416	C1_03350C_A	RLI1	Member of RNase L inhibitor (RLI) subfamily of ABC family; predicted not to be a transporter; regulated by Sef1p, Sfu1p, and Hap43p
orf19.3035	-0.103188	0.300193	0.399154	C1_03360W_A		Ortholog(s) have DNA-dependent ATPase activity, chromatin DNA binding, methylated histone binding, nucleosome-dependent ATPase activity, rDNA binding, transcription regulatory region DNA binding activity
orf19.3037	-0.584938	8.3871e-06	4.71167e-05	C1_03370W_A		Putative poly(A)-binding protein; regulated by Gcn4p; induced in response to amino acid starvation (3-AT treatment); protein present in exponential and stationary growth phase yeast cultures
orf19.3038	0.701683	0.0386783	0.0702074	C1_03380W_A	TPS2	Trehalose-6-phosphate (Tre6P) phosphatase; mutant heat sensitive, accumulates Tre6P, decreased mouse virulence; possible drug target; 2 conserved phospohydrolase motifs; no mammalian homolog; Hap43-repressed; flow model biofilm induced
orf19.304	-0.625937	0.00910939	0.0202209	C3_03070W_A		Putative transporter similar to MDR proteins; fungal-specific; Spider biofilm induced
orf19.3040	-0.322853	0.00195765	0.00538754	C1_03390W_A	EHT1	Putative acyl-coenzymeA:ethanol O-acyltransferase; regulated by Sef1, Sfu1, and Hap43; induced by alpha pheromone in SpiderM medium; Spider biofilm induced; promoter bound by Ndt80
orf19.3041	-0.0835254	0.581044	0.666657	C1_03400W_A		Ortholog(s) have ubiquitin protein ligase binding activity
orf19.3042	-0.434306	0.0211596	0.0419453	C1_03410W_A		Protein of unknown function; Hap43-induced; rat catheter biofilm induced
orf19.3043	0.587889	0.000176962	0.00067622	C1_03430W_A		Ortholog(s) have triglyceride lipase activity, role in triglyceride catabolic process and mitochondrion localization
orf19.3045	-0.495958	1.55003e-08	1.66824e-07	C1_03440C_A		Predicted aldehyde dehydrogenase domain; virulence-group-correlated expression
orf19.3047	0.416909	0.0348842	0.0642879	C1_03450C_A		Protein kinase-related protein, required for normal sensitivity to caspofungin
orf19.3048	-0.20931	0.133716	0.203003	C1_03460C_A		Protein of unknown function; repressed by alpha pheromone in SpiderM medium
orf19.3049	0.390787	0.209119	0.296101	C1_03470C_A		Ortholog(s) have role in ascospore wall assembly, ascospore-type prospore membrane assembly, protein localization to cell division site, regulation of establishment or maintenance of bipolar cell polarity regulating cell shape
orf19.305	0.478094	0.00178564	0.00498934	C3_03080W_A		Protein of unknown function; upregulated in a cyr1 null mutant
orf19.3050	0.129068	0.292048	0.390191	C1_03480C_A	AGE1	Putative GTPase activator; induced in low iron; rat catheter biofilm repressed
orf19.3051	0.326718	0.083955	0.13678	C1_03490W_A		Protein of unknown function; S. pombe ortholog SPAC17A2.02c plays a role in resistance to cadmium; colony morphology-related gene regulation by Ssn6; Spider biofilm repressed
orf19.3052	0.148676	0.0921147	0.148236	C1_03500W_A	YPT1	Functional homolog of S. cerevisiae Ypt1p, which is an essential small Ras-type GTPase involved in protein secretion at ER-to-Golgi; dominant-negative mutation causes SAP secretion defect and accumulation of intracellular secretory vesicles
orf19.3053	0.598298	0.0430681	0.077146	C1_03510C_A		Protein of unknown function; present in exponential and stationary phase yeast; identified in extracts from biofilm and planktonic cells; flow model biofilm induced gene; GlcNAc-induced protein
orf19.3054	-0.2176	0.0133215	0.028107	C1_03520W_A	RPN3	Putative non-ATPase regulatory subunit of the 26S proteasome lid; amphotericin B repressed; oxidative stress-induced via Cap1p
orf19.3055	-0.2842	0.00408451	0.010121	C1_03530W_A	MED17	Putative RNA polymerase II mediator complex subunit; possibly an essential gene, disruptants not obtained by UAU1 method
orf19.3057	-0.117731	0.354444	0.454824	C1_03540C_A		Ortholog(s) have role in mitochondrial genome maintenance
orf19.3058	-0.0932456	0.558167	0.646091	C1_03550C_A	COQ6	Ortholog(s) have oxidoreductase activity, acting on paired donors, with incorporation or reduction of molecular oxygen, reduced flavin or flavoprotein as one donor, and incorporation of one atom of oxygen activity
orf19.3059	-0.35738	0.00473254	0.011482	C1_03560C_A	SUA71	Transcription factor TFIIB; required for transcription initiation and start site selection by RNA polymerase II; downregulated during planktonic growth, whereas related SUA72 is induced; induced by Tbf1; rat catheter, Spider biofilm induced
orf19.3059.1	-0.499152	0.737782	0.801468	C1_03580W_A		ORF added to Assembly 21 based on comparative genome analysis; overlaps orf19.3059.2, which is annotated as a blocked reading frame
orf19.306	0.0147019	0.906976	0.931154	C3_03090W_A	USO5	Kinesin-associated protein; forms heterodimer with Kar3; involved in spindle formation; transcription is induced upon filamentous growth and in response to alpha pheromone in SpiderM medium
orf19.3060	0.0342616	0.69928	0.768492	C1_03600W_A		OPutative dolichyl-diphosphooligosaccharide-protein glycotransferase; role in protein N-linked glycosylation; Spider biofilm repressed
orf19.3061	-0.0554908	0.611993	0.694069	C1_03610C_A	IMP1	Predicted subunit of the mitochondrial inner membrane peptidase complex involved in protein targeting to mitochondria
orf19.3061.1	-0.720342	0.00265352	0.00699255	C1_03620C_A		Ortholog of S. cerevisiae Rps22Ap and Rps22Bp; gene contains 5' UTR intron
orf19.3062	-0.577822	0.00012352	0.00049577	C1_03630W_A		Ortholog(s) have role in chromatin remodeling and ASTRA complex, TORC2 complex localization
orf19.3063	-0.333005	0.00375614	0.00943119	C1_03640C_A	HFL1	HAP5-like; ortholog of S. cerevisiae Dpb3; third-largest subunit of DNA polymerase II (DNA polymerase epsilon); phosphorylated protein; mutants have a growth defect
orf19.3064	-0.369253	0.000527398	0.00172728	C1_03650C_A	MRPL27	Putative 60S ribosomal protein L27, mitochondrial precursor
orf19.3064.1	1.01802	6.17203e-11	1.0411e-09	C1_03660W_A		Ortholog of C. parapsilosis CDC317 : CPAR2_108915, Candida tenuis NRRL Y-1498 : CANTEDRAFT_102387, Debaryomyces hansenii CBS767 : DEHA2B06776g and Pichia stipitis Pignal : psti_CGOB_00149
orf19.3065	0.677612	0.00354949	0.00897979	C1_03670C_A	DAO1	Putative D-amino acid oxidase; transcription is regulated upon yeast-hyphal switch
orf19.3066	-0.635875	1.70734e-05	8.80954e-05	C1_03680W_A	ENG1	Endo-1,3-beta-glucanase; ortholog of S. cerevisiae Dse4 needed for cell separation; caspofungin, fluconazole repressed; repressed by alpha pheromone in SpiderM medium; flow model biofilm induced; rat catheter biofilm repressed
orf19.307	0.220468	0.0639465	0.108122	C3_03100C_A		Ortholog(s) have transcription coactivator activity, role in histone acetylation, transcription by RNA polymerase II and Ada2/Gcn5/Ada3 transcription activator complex, SAGA complex, SLIK (SAGA-like) complex localization
orf19.3071	0.334482	0.165528	0.243493	C3_00800W_A	MIH1	Putative protein phosphatase of the PTP family (tyrosine-specific); ortholog of S. cerevisiae Mih1; mRNA binds She3
orf19.3073	NA	NA	NA	C4_07260W_A		Protein of unknown function
orf19.3074	0.215257	0.417656	0.519033	C4_07250C_A	TLO10	Member of a family of telomere-proximal genes of unknown function
orf19.3076	-1.23967e-06	0.999992	0.999992	C4_07240W_A		Ortholog(s) have role in vesicle-mediated transport and integral component of Golgi membrane localization
orf19.3077	-0.0106468	0.952599	0.965039	C4_07230C_A	VID21	Subunit of the NuA4 histone acetyltransferase complex; soluble protein in hyphae; Spider biofilm repressed
orf19.308	-0.855159	5.13258e-07	3.9918e-06	C3_03110W_A		Ortholog(s) have role in nucleobase-containing compound transport, regulation of fungal-type cell wall organization, regulation of phospholipid translocation and plasma membrane localization
orf19.3080	-0.257065	0.116537	0.180306	C4_07220C_A		Ortholog(s) have double-stranded DNA binding, kinetochore binding activity
orf19.3083	0.230941	0.33163	0.430392	C4_07200C_A		Putative lipid phosphatase of the endoplasmic reticulum; role in DNA repair, actin cytoskeleton organization, cellular manganese ion homeostasis; Spider biofilm repressed
orf19.3084	0.50659	0.0729469	0.12091	C4_07210W_A		Ortholog(s) have histone acetyltransferase activity, role in chromatin silencing at telomere and SAS acetyltransferase complex, nuclear chromatin localization
orf19.3086	-0.190328	0.141644	0.213315	C4_07190W_A	SEC10	Ortholog(s) have role in Golgi to plasma membrane transport, exocytosis and cell division site, cell tip, exocyst localization
orf19.3087	-0.468617	3.51628e-07	2.84551e-06	C4_07180W_A	UBI3	Fusion of ubiquitin with the S34 protein of the small ribosomal subunit; mRNA decreases upon heat shock, appears to be degraded; functional homolog of S. cerevisiae RPS31; Hap43-induced; Spider biofilm repressed
orf19.3087.1	-1.21293	8.63844e-09	9.65481e-08	C4_07170C_A		Ortholog of C. dubliniensis CD36 : Cd36_54140 and Candida albicans WO-1 : CAWG_04820
orf19.3087.2	-1.08193	3.44181e-09	4.12824e-08	C4_07160W_A		Ortholog of C. dubliniensis CD36 : Cd36_26300, Candida tenuis NRRL Y-1498 : cten_CGOB_00015, Debaryomyces hansenii CBS767 : DEHA2G16104g and Pichia stipitis Pignal : psti_CGOB_00212
orf19.3088	-2.04159	4.31682e-06	2.6495e-05	C4_07150W_A		bZIP transcription factor; possibly transcriptionally regulated upon hyphal formation; Hap43; F-12/CO2 early biofilm induced; Spider biofilm induced
orf19.3089	-0.537142	0.00380548	0.00952562	C4_07140W_A		Predicted mitochondrial intermembrane space protein; predicted role in phospholipid metabolism; rat catheter and Spider biofilm induced
orf19.309	0.383353	0.163789	0.24149	C3_03120C_A	DAL5	Allantoate permease; nitrogen catabolite repressed, induced in absence of preferred N sources; nitrogen source regulation requires Gat1; possibly essential gene (by UAU1 method); Hap43-repressed
orf19.3091	-0.990884	0.000106208	0.000435249	C4_07130W_A		Protein of unknown function; repressed during core stress response
orf19.3093	0.181212	0.12363	0.189763	C4_07120C_A	MSH2	Putative DNA mismatch repair factor; transcript regulated by Nrg1; flucytosine repressed; transcript regulated by tyrosol and cell density
orf19.3097	-0.0645261	0.545157	0.635314	C4_07110C_A	PDA1	Putative pyruvate dehydrogenase alpha chain; fluconazole-induced; protein present in exponential and stationary growth phase yeast cultures; Hap43-induced; Spider biofilm repressed
orf19.3098	-1.09821	0.000300456	0.00106475	C4_07100C_A		Predicted RNA-dependent ATPase RNA helicase; Hap43-induced gene
orf19.3099	-0.476205	1.87128e-05	9.54756e-05	C4_07090C_A	TRP4	Predicted enzyme of amino acid biosynthesis; upregulated in biofilm; regulated by Gcn2p and Gcn4p; S. cerevisiae ortholog is Gcn4p regulated
orf19.31	0.422353	0.0727168	0.120591	C2_06550W_A		Ortholog of C. parapsilosis CDC317 : CPAR2_201960, C. dubliniensis CD36 : Cd36_20900, Candida tropicalis MYA-3404 : CTRG_04756 and Candida albicans WO-1 : CAWG_04394
orf19.310	0.00470948	0.979837	0.985386	C3_03130C_A		Putative mitochondrial protein with a predicted role in cell wall biogenesis; possibly an essential gene, disruptants not obtained by UAU1 method
orf19.3100	-0.315154	0.00548704	0.013105	C4_07080C_A		Protein with t-SNARE domains and a microtubule associated domain; Hap43-induced gene; repressed by alpha pheromone in SpiderM medium
orf19.3102	-0.0284455	0.775748	0.832805	C4_07070W_A	CTA6	Protein that activates transcription in 1-hybrid assay in S. cerevisiae
orf19.3103	-0.898146	0.000225472	0.000832722	C4_07060W_A		Ortholog(s) have RNA polymerase III activity, role in tRNA transcription by RNA polymerase III and RNA polymerase III complex localization
orf19.3104	1.18629	1.23519e-14	3.40371e-13	C4_07050W_A	YDC1	Alkaline dihydroceramidase; involved in sphingolipid metabolism; Mob2-dependent hyphal regulation; transcript is regulated by Nrg1 and Mig1; Hap43-repressed
orf19.3105	1.18308	0.00169081	0.00476555	C4_07040W_A		Putative cytochrome P450 protein; possibly an essential gene, disruptants not obtained by UAU1 method
orf19.3106	0.166788	0.206854	0.29361	C4_07030W_A	MET16	Putative 3'-phosphoadenylsulfate reductase; sulfur amino acid metabolism; reports differ on regulation during biofilm formation; fungal-specific; possibly an essential gene, disruptants not obtained by UAU1 method; Hap43p-repressed gene
orf19.3107	0.461187	0.0587969	0.100722	C4_07020C_A		Ortholog of C. dubliniensis CD36 : Cd36_46490, Pichia stipitis Pignal : PICST_33598, Spathaspora passalidarum NRRL Y-27907 : spas_CGOB_00037 and Candida tropicalis MYA-3404 : CTRG_03758
orf19.3108	0.25925	0.0941335	0.150977	C4_07010C_A		Putative DNA repair methyltransferase; induced by nitric oxide independent of Yhb1; Spider biofilm induced
orf19.3109	0.239767	0.531272	0.622511	C4_07000W_A		Ortholog of C. dubliniensis CD36 : Cd36_46470, C. parapsilosis CDC317 : CPAR2_500900, Debaryomyces hansenii CBS767 : DEHA2B15730g and Candida tropicalis MYA-3404 : CTRG_03755
orf19.3110	-0.672678	0.0038053	0.00952562	C4_06990W_A		Possible mannosyltransferase; Spider biofilm induced
orf19.3111	1.99137	6.3056e-11	1.05805e-09	C4_06980W_A	PRA1	Cell surface protein that sequesters zinc from host tissue; enriched at hyphal tips; released extracellularly; binds to host complement regulators; mediates leukocyte adhesion and migration; immunogenic in mouse; produced at ambient pH
orf19.3112	0.956303	0.00818697	0.0185075	C4_06970C_A	ZRT1	Putative zinc transporter; acts with Pra1 in sequestration of zinc from host tissues during infection; hyphal, macrophage-induced; alkaline induced upon adherence to polystyrene; induced in oralpharyngeal candidasis; Spider biofilm induced
orf19.3113	-0.767275	1.0035e-05	5.52097e-05	C4_06960W_A		Protein of unknown function; Spider biofilm induced
orf19.3114	-0.602729	0.00018857	0.000712489	C4_06950W_A		Predicted pseudouridine synthase; Spider biofilm induced
orf19.3115	-0.324819	0.0015037	0.00430118	C4_06940C_A		Protein of unknown function; rat catheter and Spider biofilm induced
orf19.3116	-0.598102	0.000292335	0.00104175	C4_06930C_A	EXM2	Putative U1 snRNP complex compotent; decreased transcription is observed upon fluphenazine treatment
orf19.3117	-1.01049	0.316945	0.415637	C4_06920C_A	CSA2	Extracellular heme-binding protein involved in heme-iron acquisition; regulated by Tsa1, Tsa1B in minimal media at 37 deg; induced by ketoconazole, nitric oxide, Hap43; required for normal RPMI biofilm formation
orf19.3120	-0.719881	0.00668161	0.0155047	C4_06910W_A		PDR-subfamily ABC transporter (half-size); similar to WHITE subfamily proteins; repressed by fluphenazine treatment or in an azole-resistant strain that overexpresses CDR1 and CDR2; induced by nitric oxide; rat catheter biofilm induced
orf19.3121	-0.853786	0.109343	0.170912	C4_06900W_A	GST1	Putative glutathione S-transferase; upregulated in the presence of human neutrophils; expression is regulated upon white-opaque switching; increased transcription is observed upon benomyl treatment
orf19.3122	0.330438	0.00579479	0.0137462	C4_06890W_A	ARR3	Ortholog of S. cerevisiae Arr3; arsenite transporter of the plasma membrane required for resistance to arsenic compounds; benomyl-induced; Gcn4-regulated; Hap43-repressed; mutant is viable; Spider biofilm induced
orf19.3122.2	-0.120974	0.367101	0.46704	C4_06880C_A		Ortholog(s) have role in SAGA complex localization to transcription regulatory region, filamentous growth, histone deubiquitination, mRNA export from nucleus and maintenance of DNA trinucleotide repeats, more
orf19.3123	-0.029309	0.793373	0.84675	C4_06870W_A	RPT5	26S proteasome regulatory subunit; transcript regulated by Nrg1 and Mig1; regulated by Gcn2 and Gcn4; protein level decreases in stationary phase
orf19.3123.2	0.335942	0.0356586	0.0655262	C4_06860C_A		Ortholog(s) have cytidine deaminase activity, role in cytidine catabolic process, deoxycytidine catabolic process, pyrimidine-containing compound salvage and cytoplasm, nucleus localization
orf19.3124	-0.775764	0.000233194	0.000858267	C4_06850C_A		Ortholog(s) have mRNA binding, metalloaminopeptidase activity and role in negative regulation of gene expression, protein initiator methionine removal involved in protein maturation
orf19.3125	-0.797387	0.00599815	0.0141603	C4_06840W_A		Has domain(s) with predicted sequence-specific DNA binding activity
orf19.3126	-0.456071	2.5593e-07	2.12843e-06	C4_06830C_A	CCT6	Putative cytosolic chaperonin Cct ring complex subunit; mutation confers hypersensitivity to cytochalasin D; GlcNAc-induced protein; Spider biofilm repressed
orf19.3127	0.57292	1.07962e-06	7.83432e-06	C4_06820C_A	CZF1	Transcription factor; regulates white-opaque switch; hyphal growth regulator; expression in S. cerevisiae causes dominant-negative inhibition of pheromone response; required for yeast cell adherence to silicone; Spider biofilm induced
orf19.3128	0.117719	0.198826	0.284154	C4_06810C_A		Ortholog(s) have syntaxin binding activity and role in ER to Golgi vesicle-mediated transport, positive regulation of SNARE complex assembly, retrograde vesicle-mediated transport, Golgi to ER, vesicle fusion with Golgi apparatus
orf19.3129	-0.750542	1.1418e-05	6.17555e-05	C4_06800W_A		Putative chromatin remodelling complex protein; heterozygous null mutant displays sensitivity to virgineone; Spider biofilm repressed
orf19.313	1.08801	9.5196e-07	7.0357e-06	C3_03140C_A	DAL4	Putative allantoin permease; fungal-specific (no human or murine homolog)
orf19.3130	-1.33944	0.000267632	0.000962302	C4_06790W_A		Ortholog of S. cerevisiae Gpn3 a GTPase with a role in biogenesis of RNA pol II and polIII; possibly an essential gene, disruptants not obtained by UAU1 method
orf19.3131	0.551098	8.71835e-06	4.86356e-05	C4_06780C_A	OYE32	NAD(P)H oxidoreductase family protein; induced by nitric oxide, amphotericin B, oxidative stress via Cap1; upregulation associated with MDR1 overexpression or benomyl treatment; macrophage-downregulated protein; Spider biofilm induced
orf19.3132	0.110041	0.38186	0.482038	C4_06770W_A		Predicted endoplasmic reticulum zinc transporter; induced by nitric oxide
orf19.3133	0.0586622	0.684689	0.756388	C4_06760W_A	GUT2	Glycerol-3-phosphate dehydrogenase; Plc1p-regulated; rat catheter biofilm induced; Spider biofilm induced
orf19.3134	0.751006	0.594322	0.678482	C4_06750C_A		Protein of unknown function; flow model biofilm induced
orf19.3135	0.171167	0.446056	0.54593	C4_06740C_A		Ortholog(s) have protein binding, bridging activity and role in lipid droplet organization, ubiquitin-dependent ERAD pathway
orf19.3136	0.556398	9.77779e-06	5.38874e-05	C4_06730C_A		Ortholog(s) have transcription coactivator activity and role in carbon catabolite regulation of transcription from RNA polymerase II promoter
orf19.3138	-0.998507	2.877e-06	1.85223e-05	C4_06720W_A	NOP1	Nucleolar protein; flucytosine induced; Hap43-induced; Spider biofilm repressed
orf19.3139	0.302746	0.0140167	0.0293415	C4_06710W_A		Putative NADP-dependent oxidoreductase; Hap43-repressed; induced by benomyl treatment; oxidative stress-induced via Cap1; rat catheter biofilm repressed
orf19.314	0.204092	0.279384	0.375705	C3_03150W_A		Ortholog of S. cerevisiae : STB6, C. glabrata CBS138 : CAGL0L05016g, C. dubliniensis CD36 : Cd36_83110, C. parapsilosis CDC317 : CPAR2_103210 and Candida tenuis NRRL Y-1498 : CANTEDRAFT_133418
orf19.3140	0.450375	0.479508	0.576871	C4_06700W_A		Ortholog of Candida albicans WO-1 : CAWG_03159
orf19.3140.1	-0.053325	0.581587	0.667115	C4_06690C_A		Ortholog(s) have role in cellular response to DNA damage stimulus, proteasome assembly, ubiquitin-dependent protein catabolic process and cytoplasm, nucleus localization
orf19.3141	-0.575108	2.82889e-07	2.33658e-06	C4_06680C_A		Ortholog(s) have role in ER to Golgi vesicle-mediated transport and P-body, endoplasmic reticulum membrane, extrinsic component of membrane localization
orf19.3142	0.389143	0.000932657	0.00282448	C4_06670W_A		Ortholog of C. dubliniensis CD36 : Cd36_46140, C. parapsilosis CDC317 : CPAR2_501210, Candida tenuis NRRL Y-1498 : CANTEDRAFT_97195 and Debaryomyces hansenii CBS767 : DEHA2E08800g
orf19.3147	-0.202168	0.262005	0.356416	C2_06750C_A		Ortholog of C. dubliniensis CD36 : Cd36_21050, C. parapsilosis CDC317 : CPAR2_104310, Candida tenuis NRRL Y-1498 : CANTEDRAFT_104515 and Debaryomyces hansenii CBS767 : DEHA2F01650g
orf19.3148	-0.139805	0.276965	0.373079	C2_06740W_A		Protein of unknown function; possibly an essential gene, disruptants not obtained by UAU1 method
orf19.3149	0.136383	0.0759048	0.125325	C2_06730W_A	LSP1	Eisosome component with a predicted role in endocytosis; protein present in exponential and stationary growth phase yeast cultures; caspofungin repressed; biofilm induced; fungal-specific (no human/murine homolog); sumoylation target
orf19.315	0.192825	0.266129	0.361014	C3_03160C_A		Ortholog of C. dubliniensis CD36 : Cd36_83120, C. parapsilosis CDC317 : CPAR2_103220, Candida tenuis NRRL Y-1498 : CANTEDRAFT_112860 and Debaryomyces hansenii CBS767 : DEHA2G08360g
orf19.3150	2.0135	5.72734e-41	9.15372e-39	C2_06720W_A	GRE2	Putative reductase; Nrg1 and Tup1-regulated; benomyl- and hyphal-induced; macrophage/pseudohyphal-repressed; repressed by low iron; possibly involved in osmotic stress response; stationary phase enriched protein; Spider biofilm induced
orf19.3151	1.59677	1.68995e-14	4.61704e-13	C2_06710W_A		Has domain(s) with predicted catalytic activity, coenzyme binding activity and role in cellular metabolic process
orf19.3152	-0.281542	0.344881	0.44479	C2_06700W_A	AMO2	Protein similar to A. niger predicted peroxisomal copper amino oxidase; mutation confers hypersensitivity to toxic ergosterol analog; F-12/CO2 early biofilm induced
orf19.3153	-0.120473	0.38265	0.482692	C3_01160W_A	MSS4	Phosphatidylinositol-4-phosphate 5-kinase; activity induced by phosphatidic acid (Pld1 product); macrophage/pseudohyphal-repressed; mRNA binds to She3, localized to yeast cell buds and hyphal tips; Hap43-induced; Spider biofilm induced
orf19.3154	-0.00623564	0.942235	0.957056	C3_01170W_A		Ortholog(s) have role in inner mitochondrial membrane organization and integral component of mitochondrial inner membrane localization
orf19.3156	0.271122	0.0192726	0.0385512	C3_01180C_A		Protein of unknown function; induced by Mnl1 under weak acid stress
orf19.3158	0.0473626	0.703873	0.772758	C3_01190C_A		Ortholog of S. cerevisiae : RMD1, C. glabrata CBS138 : CAGL0M10483g, C. dubliniensis CD36 : Cd36_81090, C. parapsilosis CDC317 : CPAR2_101950 and Candida tenuis NRRL Y-1498 : CANTEDRAFT_109620
orf19.3159	-1.15783	0.00364458	0.00918761	C3_01200W_A	UTP20	Putative snoRNA-binding protein; S. cerevisiae Utp20 ortholog; likely essential for growth; repressed in core stress response; mutation confers resistance to 5-fluorocytosine (5-FC) and parnafungin
orf19.3159.4	3.00148	0.00634027	0.0148202	C5_02090W_A		Ortholog of Candida albicans WO-1 : CAWG_04594
orf19.316	0.334192	0.0438666	0.078335	C3_03170W_A	SEC13	Putative protein transport factor; antigenic during murine systemic infection; macrophage-downregulated protein; protein level decreases in stationary phase cultures; Spider biofilm repressed
orf19.3160	5.56653	7.28624e-57	1.72522e-54	C5_02080C_A	HSP12	Heat-shock protein; induced by osmotic/oxidative/cadmium stress, fluphenazine treatment, low iron, CDR1 and CDR2 overexpression, or ssn6 or ssk1 null mutation; overexpression increases resistance to farnesol and azoles
orf19.3161	-0.7777	0.00147722	0.00422922	C5_02070C_A		Ortholog(s) have ATPase activator activity, RNA binding activity
orf19.3163	0.0684248	0.5192	0.612746	C5_02060W_A		Ortholog of C. dubliniensis CD36 : Cd36_51910, C. parapsilosis CDC317 : CPAR2_101650, Candida tenuis NRRL Y-1498 : CANTEDRAFT_94797 and Debaryomyces hansenii CBS767 : DEHA2D06578g
orf19.3166	0.00745228	0.955631	0.966975	C5_02050W_A		Ortholog(s) have role in Golgi to endosome transport, cell morphogenesis, cleistothecium development, conidium formation and endoplasmic reticulum organization, more
orf19.3167	-0.0769292	0.46017	0.559164	C5_02040W_A		Heme A:farnesyltransferase; catalyzes the 1st step in conversion of protoheme to the heme A prosthetic group required for cytochrome c oxidase activity; Spider biofilm repressed
orf19.3168	-0.104201	0.321549	0.420037	C5_02030W_A	RPN8	Putative regulatory subunit of the 26S proteasome; mutation confers hypersensitivity to amphotericin B; regulated by Mig1, Gcn2 and Gcn4; Spider biofilm repressed
orf19.3169	-0.306087	0.0279553	0.0530163	C5_02020C_A		Ortholog(s) have role in establishment of mitotic sister chromatid cohesion, protein import into nucleus
orf19.317	0.362256	0.0183815	0.0370704	C3_03180C_A	PNP1	Purine nucleoside phosphorylase; metabolizes inosine and guanosine nucleosides; in the nicotinamide riboside salvage pathway; Spider biofilm repressed
orf19.3170	-0.634336	0.0103573	0.0226218	C5_02010C_A		Ortholog(s) have role in RNA polymerase I assembly, RNA polymerase II core complex assembly, RNA polymerase III assembly and formation of translation preinitiation complex, more
orf19.3171	-0.626697	0.00476653	0.011547	C5_02000C_A	ACH1	Acetyl-coA hydrolase; acetate utilization; nonessential; soluble protein in hyphae; antigenic in human; induced on polystyrene adherence; farnesol-, ketoconazole-induced; no human or murine homolog; stationary phase-enriched protein
orf19.3172	0.31919	0.256662	0.350532	C5_01990W_A		Ortholog of C. dubliniensis CD36 : Cd36_51840, Candida tropicalis MYA-3404 : CTRG_05315 and Candida albicans WO-1 : CAWG_04584
orf19.3173	-0.0694223	0.512887	0.6069	C5_01980C_A		Has domain(s) with predicted calcium ion binding activity
orf19.3174	-0.222138	0.0713318	0.118725	C5_01970C_A	CDC24	GDP-GTP exchange factor for Cdc42p; phosphorylated; required for maintenance of hyphal growth; misexpression blocks hyphal growth and causes avirulence in a mouse model of systemic infection; antigenic during human oral infection
orf19.3175	-0.180127	0.0937203	0.15039	C5_01960C_A		Putative ortholog of human electron transfer flavoprotein dehydrogenase (ETF-dH); alkaline repressed; repressed by nitric oxide; virulence-group-correlated expression; Spider biofilm induced
orf19.3176	-0.283246	0.0187191	0.037597	C5_01950C_A	RIM21	Plasma membrane pH-sensor involved in the Rim101 pH response pathway; required for processing and activation of Rim101 and for alkaline pH-induced hyphal growth; Spider biofilm induced
orf19.3177	-0.287714	0.000985801	0.00296715	C5_01940W_A		Ortholog(s) have 2,5-diamino-6-ribitylamino-4(3H)-pyrimidinone 5'-phosphate deaminase activity, pseudouridine synthase activity and role in riboflavin biosynthetic process, tRNA pseudouridine synthesis
orf19.3178	-0.127911	0.483192	0.580321	C5_01930W_A		Ortholog(s) have RNA binding activity, role in mRNA 5'-splice site recognition and U2-type prespliceosome localization
orf19.318	-0.186955	0.075569	0.124835	C3_03190C_A		Ortholog(s) have role in protein maturation by [2Fe-2S] cluster transfer, protein maturation by [4Fe-4S] cluster transfer and mitochondrial matrix localization
orf19.3180	0.744143	4.33655e-05	0.000200026	C5_01920C_A		Ortholog(s) have phosphatidylinositol-4,5-bisphosphate 5-phosphatase activity, role in phosphatidylinositol dephosphorylation and endoplasmic reticulum localization
orf19.3181.1	-0.120688	0.376187	0.476042	C5_01900C_A		Protein of unknown function; involved in secretion of proteins that lack classical secretory signal sequences; Spider biofilm induced
orf19.3182	-0.363845	0.000114926	0.000465012	C5_01910W_A	GIS2	Translational activator for mRNAs with internal ribosome entry sites; induced in high iron; repressed by yeast-hypha switch; null exhibits sensitivity to sorbitol, 5-fluorocytosine, and cold temperatures; Spider biofilm repressed
orf19.3183	-0.0840357	0.434136	0.534868	C5_01890W_A		Protein with a role in insertion of tail-anchored proteins into the ER membrane; required for efficient mating, in shmoo formation and nuclear migration in the pre-zygote of S. cerevisiae; Hap43-repressed
orf19.3184	0.296565	0.033102	0.0613573	C5_01880C_A		Has domain(s) with predicted role in vesicle-mediated transport
orf19.3185	-0.395774	0.000423687	0.00143087	C5_01870W_A		Ortholog(s) have acetyltransferase activator activity, peptide alpha-N-acetyltransferase activity and role in N-terminal protein amino acid acetylation, positive regulation of N-terminal peptidyl-serine acetylation
orf19.3186	1.21006	0.455111	0.554512	C5_01860W_A		Ortholog of Candida albicans WO-1 : CAWG_04571
orf19.3187	0.060157	0.521734	0.614829	C5_01850C_A	ZNC1	Zn(2)-Cys(6) transcription factor; regulated by Gcn2 and Gcn4; gene located in zinc cluster region of Chromosome 5, near the MTL locus; required for yeast cell adherence to silicone substrate; Spider biofilm induced
orf19.3188	-0.148413	0.314109	0.413274	C5_01840C_A	TAC1	Zn(2)-Cys(6) transcriptional activator of drug-responsive genes (CDR1 and CDR2); binds DRE element; gene in zinc cluster region near MTL locus; resequencing indicates that TAC1 spans orf19.3188 and orf19.3189; Spider biofilm induced
orf19.319	-0.306458	0.00204282	0.00558586	C3_03200C_A		Ortholog of S. cerevisiae : YDR286C, C. glabrata CBS138 : CAGL0H01111g, C. dubliniensis CD36 : Cd36_83160, C. parapsilosis CDC317 : CPAR2_101820 and Candida tenuis NRRL Y-1498 : CANTEDRAFT_113333
orf19.3190	-0.397118	0.000276275	0.00099226	C5_01830C_A	HAL9	Putative Zn(II)2Cys6 transcription factor; gene in zinc cluster region of Chr. 5; induced by Mnl1 in weak acid; similar to S. cerevisiae Hal9, a putative transcription factor involved in salt tolerance
orf19.3192	-0.541547	1.34481e-07	1.19408e-06	C5_01820W_A	STI1	Protein that interacts with Cdc37 and Crk1 in two-hybrid; may be involved in Cdc37 chaperone activity; soluble protein in hyphae; protein in exponential and stationary phase yeast cultures; YNB biofilm induced; Spider biofilm induced
orf19.3193	0.215204	0.142531	0.214248	C5_01810W_A	FCR3	bZIP transcription factor; ortholog of S. cerevisiae Yap3; partially complements fluconazole sensitivity of S. cerevisiae pdr1 pdr3; Hap43-induced; required for yeast cell adherence to silicone substrate; flow model biofilm repressed
orf19.3195	-0.177204	0.103382	0.16299	C5_01800C_A	HIP1	Amino acid permeases; alkaline, flucytosine induced; regulated by Plc1, Gcn2 and Gcn4; fungal-specific; Spider biofilm induced
orf19.3196	0.216765	0.426717	0.527734	C5_01790C_A		Ortholog of Candida albicans WO-1 : CAWG_04564
orf19.3197	-0.039978	0.611364	0.69348	C5_01780W_A	PAP1	Poly(A) polymerase, likely involved in mRNA polyadenylation; PAP is inhibited by parnafungin antifungals; non-sex gene located within the MTLa mating-type-like locus
orf19.3198	0.96338	2.85704e-15	8.30231e-14	C5_01770C_A	OBPA	Similar to oxysterol binding protein; non-sex gene located within the MTLa mating-type-like locus; Plc1p-regulated
orf19.3199	0.353824	0.0476727	0.0840054	C5_01760C_A	PIKA	Putative phosphatidylinositol kinase; non-sex gene located within the MTLa mating-type-like locus
orf19.320	0.980082	5.04226e-16	1.58016e-14	C3_03210W_A		Predicted short chain dehydrogenase; Spider biofilm induced
orf19.3200	0.857701	0.00403858	0.0100111	C5_01750C_A	MTLA2	Master regulator (activator) of a-type mating; has HMG domain, which is predicted to bind DNA; gene has intron; not related to S. cerevisiae MATa2; a/alpha mating type may increase virulence, provides competitive advantage
orf19.3201	0.255993	0.0885195	0.143267	C5_01740C_A	MTLA1	Homeodomain protein of the MTLa mating type locus; a1 and alpha2 together repress white-opaque switching and mating (an opaque-specific process); a/alpha mating type may increase virulence by competitive advantage; Spider biofilm induced
orf19.3202	-0.645599	0.0248296	0.0481163	C5_01730W_A		Ortholog of C. dubliniensis CD36 : Cd36_51590, C. parapsilosis CDC317 : CPAR2_303610, Candida tenuis NRRL Y-1498 : CANTEDRAFT_135127 and Debaryomyces hansenii CBS767 : DEHA2E19074g
orf19.3203	0.0734958	0.667349	0.742364	C5_01720C_A	RCY1	Putative F-box protein involved in endocytic membrane traffic and/or recycling; fungal-specific (no human or murine homolog)
orf19.3204	-1.0354	0.0146625	0.0305234	C5_01710C_A		Ortholog of C. dubliniensis CD36 : Cd36_51610, C. parapsilosis CDC317 : CPAR2_303630, Candida tenuis NRRL Y-1498 : CANTEDRAFT_135125 and Debaryomyces hansenii CBS767 : DEHA2E19030g
orf19.3205	-0.382356	0.000245367	0.000895848	C5_01700W_A	MPRL36	Mitochondrial ribosomal protein of the large subunit; rat catheter biofilm induced
orf19.3206	-0.24214	0.0893796	0.144371	C5_01690C_A	CCT7	Cytosolic chaperonin Cct ring complex; protein is present in exponential and stationary growth phase yeast cultures; sumoylation target
orf19.3207	0.644499	0.000303616	0.00107314	C5_01680C_A	CCN1	G1 cyclin; required for hyphal growth maintenance (not initiation); cell-cycle regulated transcription (G1/S); Cdc28p-Ccn1p initiates Cdc11p S394 phosphorylation on hyphal induction; expression in S. cerevisiae inhibits pheromone response
orf19.3208	0.620191	0.0790946	0.129721	C5_01670W_A	DAL52	Putative allantoate permease; mutant is viable; similar but not orthologous to S. cerevisiae Dal5
orf19.3209	0.336317	0.565589	0.652555	C5_04020C_A	FGR42	Protein lacking an ortholog in S. cerevisiae; transposon mutation affects filamentous growth
orf19.321	0.494504	0.035719	0.0656182	C3_03230C_A		Ortholog(s) have L-methionine transmembrane transporter activity and role in methionine import across plasma membrane
orf19.3210	0.139337	0.530264	0.621821	C5_04010C_A		Predicted protein of unknown function; Plc1-regulated
orf19.3211	0.0800187	0.416619	0.517979	C5_04000W_A	RCF3	Putative heteropentameric replication factor C subunit; transcription is induced upon filamentous growth
orf19.3212	0.322068	0.00861215	0.0193456	C5_03990W_A	MID1	Putative stretch-activated Ca2+ channel of the high affinity calcium uptake system; role in thigmotropism; decreased transcription is observed upon fluphenazine treatment or in an azole-resistant strain with CDR1 and CDR2 overexpression
orf19.3213	0.325938	1.23903e-05	6.61749e-05	C5_03980W_A		Protein of unknown function; Spider biofilm induced
orf19.3214	-0.357114	0.030558	0.0573063	C5_03970W_A		Alpha/beta-HydrolasE superfamily protein; membrane-localized
orf19.3215	-0.576833	0.000709664	0.00224265	C5_03960W_A		Putative plasma membrane protein; in S. cerevisiae it is localized to the cell bud and mating projection membrane; repressed by alpha pheromone in SpiderM medium
orf19.3216	0.170351	0.228896	0.318628	C5_03950W_A		Similar to Rab GTPase activators; Hap43p-induced gene
orf19.3218	0.27535	0.0335252	0.0620697	C5_03940C_A		Putative multidrug resistance protein; upregulated by Efg1p
orf19.3219	0.11632	0.557501	0.645438	C5_03930C_A		Ortholog of S. cerevisiae Sia1; involved in activation of the Pma1 plasma membrane H+-ATPase by glucose in S. cerevisiae; Spider biofilm induced
orf19.322	2.33775	1.94334e-07	1.6565e-06	C3_03240C_A		Ortholog of Candida albicans WO-1 : CAWG_02670
orf19.3220	-0.75371	0.0318491	0.0592927	C5_03920C_A		Putative rRNA processing protein; Spider biofilm induced
orf19.3221	-0.302658	0.0444889	0.0793132	CR_01330W_A	CPA2	Putative arginine-specific carbamoylphosphate synthetase; protein enriched in stationary phase yeast cultures; rat catheter biofilm induced; Spider biofilm induced
orf19.3222	-0.0645673	0.578462	0.664529	CR_01320C_A		Predicted vacuolar protein; rat catheter biofilm repressed; flow model biofilm repressed
orf19.3223	-0.141318	0.093489	0.150132	CR_01310W_A	ATP3	F1-ATP synthase complex subunit; caspofungin repressed; flucytosine and macrophage/pseudohyphal-induced; present in exponential and stationary growth phases; Hap43p-induced gene
orf19.3223.1	-0.327893	0.000208412	0.000776444	CR_01300W_A		Putative 12kDa subunit of mitochondrial NADH-ubiquinone oxidoreductase; gene has intron
orf19.3225	0.0706534	0.497503	0.592465	CR_01290C_A	CWH43	Putative sensor/transporter protein with a predicted role in cell wall biogenesis; possibly an essential gene, disruptants not obtained by UAU1 method; flow model and rat catheter biofilm repressed
orf19.3226	0.323497	0.013937	0.0292032	CR_01280C_A		Ortholog(s) have role in intracellular sterol transport and extracellular region, fungal-type vacuole lumen localization
orf19.3227	-0.383631	0.0779514	0.128208	CR_01270C_A	FTH2	Putative iron transporter; similar to S. cerevisiae Fth1p
orf19.3228	0.405313	0.0469738	0.0830649	CR_01260W_A		Putative endosomal transmembrane protein; Hap43p-induced; mutation confers hypersensitivity to amphotericin B
orf19.3229	0.760356	0.331331	0.430092	CR_01250C_A		Protein of unknown function; transcript detected on high-resolution tiling arrays
orf19.323	-0.231457	0.063816	0.107959	C3_03250W_A		Putative haloacid dehalogenase; localized to plasma membrane
orf19.3230	-1.01324	2.39509e-11	4.26512e-10	CR_01240C_A	BOI2	Putative SH3-domain-containing protein; mutation confers hypersensitivity to toxic ergosterol analog; Spider biofilm induced
orf19.3231	0.689623	3.90248e-07	3.12248e-06	CR_01230C_A	CDC27	Putative ubiquitin-protein ligase; periodic mRNA expression, peak at cell-cycle S/G2 phase
orf19.3232	-1.42987	0.00686972	0.0158951	CR_01220W_A		Putative transporter; mutation confers hypersensitivity to toxic ergosterol analog; fungal-specific (no human or murine homolog)
orf19.3233	0.090093	0.555774	0.64402	CR_01210C_A	HSE1	ESCRT-0 complex subunit; SH3-domain-containing protein
orf19.3234	1.29516	8.16071e-17	2.77507e-15	CR_01200W_A	OYE22	Putative NADPH dehydrogenase; rat catheter biofilm induced
orf19.3234.1	0.729025	3.93918e-06	2.45211e-05	CR_01190C_A	SFT1	Putative Golgi v-SNARE; Plc1-regulated; Spider biofilm induced
orf19.3235	0.903501	1.43297e-07	1.26533e-06	CR_01180W_A		Putative F-actin capping protein subunit alpha; possibly an essential gene, disruptants not obtained by UAU1 method
orf19.3237	0.253445	0.0353904	0.0650707	CR_01170W_A		Ortholog(s) have role in free ubiquitin chain polymerization, negative regulation of telomerase activity and cytoplasm localization
[truncated: 4,393 more rows]

## Sheet: transcriptome_4h
ORF19_ID	log2FoldChange	p-value	p-adj	ASSEMBLY22_ID	GENE_NAME	description
orf19.10	-0.489251	0.180666	0.256298	CR_07130C_A	ALK8	Alkane-inducible cytochrome P450; catalyzes hydroxylation of lauric acid to hydroxylauric acid; overproduction causes fluconazole resistance in WT and causes multidrug resistance in a cdr1 cdr2 double mutant; rat catheter biofilm repressed
orf19.100	-1.57754	3.48479e-23	2.34068e-21	C6_00980C_A		Alpha/beta hydrolase and lipase domain protein; Hap43-repressed; Spider and flow model biofilm induced
orf19.1002	-0.753348	0.00286128	0.00688196	C1_10560C_A		Protein of unknown function; Hap43-repressed gene
orf19.1005	-0.246849	0.667907	0.739274	C1_10570C_A		Protein with predicted RNI-like domains; rat catheter biofilm induced
orf19.1007	-0.64294	0.000476935	0.00138459	CR_05260C_A	KCS1	Putative bZIP transcription factor; Spider biofilm induced
orf19.1008	0.888825	0.563357	0.646078	CR_05270W_A		Ortholog of Candida albicans WO-1 : CAWG_01856
orf19.1009	-0.872489	0.443018	0.534487	CR_05280W_A		Ortholog of Candida albicans WO-1 : CAWG_01857
orf19.101	-0.788056	5.13694e-06	2.30027e-05	C6_00990W_A	RIM9	Protein required for alkaline pH response via the Rim101 signaling pathway; ortholog of S. cerevisiae Rim9 and A. nidulans palI; Spider biofilm induced
orf19.1010	-0.435508	0.141931	0.208919	CR_05290W_A	MNT3	Mannosyltransferase; transcription elevated in cyr1, chk1, nik1, and sln1 homozygous null mutants; fungal-specific (no human or murine homolog)
orf19.1011	0.307958	0.108026	0.165582	CR_05300C_A	MNN21	Ortholog(s) have alpha-1,2-mannosyltransferase activity, role in cell wall mannoprotein biosynthetic process and Golgi apparatus localization
orf19.1012	-1.09449	3.96073e-09	3.42923e-08	CR_05310W_A		Ortholog(s) have clathrin binding activity, role in Golgi to vacuole transport, endosomal transport and AP-1 adaptor complex, endosome localization
orf19.102	0.675034	0.0238794	0.0450546	C6_01000C_A		Ortholog(s) have translation regulator activity and role in regulation of translation
orf19.1026	1.24329	1.4591e-06	7.3659e-06	C1_03830C_A		Ortholog(s) have role in exonucleolytic trimming to generate mature 3'-end of 5.8S rRNA from tricistronic rRNA transcript (SSU-rRNA, 5.8S rRNA and LSU-rRNA), more
orf19.1026.1	-0.569664	0.208375	0.288926	C1_03840W_A		Ortholog of C. dubliniensis CD36 : Cd36_03580, C. parapsilosis CDC317 : CPAR2_105090, Candida tenuis NRRL Y-1498 : CANTEDRAFT_106351 and Debaryomyces hansenii CBS767 : DEHA2A09548g
orf19.1027	-0.625784	4.95192e-05	0.000180768	C1_03820W_A	PDR16	Phosphatidylinositol transfer protein; induction correlates with CDR1, CDR2 overexpression/azole resistance; fluphenazine, 17-beta-estradiol, ethynyl estradiol, NO induced; farnesol-downregulated in biofilm; rat catheter biofilm induced
orf19.1028	-0.0566849	0.868718	0.90308	C1_03810C_A	ELA1	Elongin A; F-box protein; ubiquitin-protein ligase; role in protein ubiquitination and ubiquitin-dependent protein catabolism; rat catheter biofilm induced
orf19.1029	0.759907	0.0243979	0.0458565	C1_03800W_A	RPP1	Putative ortholog of S. cerevisiae Rpp1; subunit of both RNase MRP and nuclear RNase P; rat catheter and Spider biofilm induced
[truncated: 6,375 more rows]

## Sheet: transcriptome_mutant
ORF19_ID	log2FoldChange	p-value	p-adj	ASSEMBLY22_ID	GENE_NAME	description
[truncated: 6,392 more rows]

## Sheet: ChIP
chromosome	start	end	length	downstream ORF ORF19_ID ASSEMBLY22_ID GENE NAME				upstream ORF ORF19_ID ASSEMBLY22_ID GENE NAME
[truncated: 242 more rows]
